# Supplementary material for: Alterations of lipid homeostasis in morbid obese patients are partly reversed by bariatric surgery
Source: iScience. 2024 Aug 26;27(9):110820. doi: 10.1016/j.isci.2024.110820 (PMC11409037; doi:10.1016/j.isci.2024.110820)
Supplement: Table S2. Lipidomic data regarding the human serum cohort 1, related to Figures 1 and 2 [file mmc2.xlsx]

## Sheet: raw data
			Participant Ids	46		61		53		35		39		60		65		49		52		44		47
			surgery	Before	After	Before	After	Before	After	Before	After	Before	After	Before	After	Before	After	Before	After	Before	After	Before	After	Before	After
precursor	fragment	ion	standard_ion
570.44	263.84-264.77	C8GC(-H2O)	C8GC	702.25	732.57	771.15	691.71	698.41	698.73	671.87	695.16	706	644.38	698.28	667.75	626.34	661.28	659.36	715.48	628.42	658.85	627.09	646.03	556.87	630.19
616.48	263.84-264.77	HexCer28:1	C8GC	22.98	19.87	26.43	24.79	16.74	12.66	20.5	15.4	28.35	21.38	29.47	20.54	23.93	22.36	33.83	29.53	27.76	24.86	35.1	30.43	27.43	30.83
598.47	263.84-264.77	HexCer28:1(-H2O)	C8GC	7.18	5.28	9.66	9.2	7.65	5.96	7.41	7.02	8.28	4.09	10.96	11.66	6.3	6.76	11.17	6.66	6.35	5.76	6.49	7.26	14.45	10.24
614.46	263.84-264.77	HexCer28:2	C8GC	92.54	55.65	89.12	67.75	49.22	28.08	62.68	27.54	61.31	46.04	71.25	55.48	77.67	64.68	99.29	97.95	48.42	86.06	92.07	57.86	83.74	81.35
596.45	263.84-264.77	HexCer28:2(-H2O)	C8GC	5.59	4.85	7.85	11.59	5.67	4.58	4.95	3.5	8.19	5.36	9.95	7.87	6.76	8.21	13.74	11.07	6.67	9.12	4.64	8.56	9.32	8.55
644.51	263.84-264.77	HexCer30:1	C8GC	25.38	20.89	36.12	33.09	23.54	14.76	17.09	13.6	24.58	26.68	43.66	24.02	33.04	32.13	34.35	46.67	20.42	29.5	36.75	39.14	29.28	33.12
626.5	263.84-264.77	HexCer30:1(-H2O)	C8GC	15.45	18.03	28.01	29.21	17.33	13.39	14.22	12.32	16.51	17.05	24.27	17.14	15.06	17.53	27.43	21	16.76	19.26	29.92	23.71	16.88	24.78
624.48	263.84-264.77	HexCer30:2(-H2O)	C8GC	14.05	15.27	18.31	16.66	9.44	8.74	11.55	11.32	11.85	10.67	15.01	15.91	16.68	10.67	17.32	16.06	13.25	17.81	19.1	13.29	15.4	11.22
640.48	263.84-264.77	HexCer30:2-OH(-H2O)	C8GC	22.23	16.67	20.22	19.1	19.54	11.02	12.96	13.68	12.9	12.72	19.22	14.41	15.13	16.16	28.27	17.93	20.97	24.37	16.16	20.68	18.38	22.06
672.54	263.84-264.77	HexCer32:1	C8GC	9.45	10.8	9.56	19.85	7.49	7.77	7.35	10.44	9.85	6.51	16.62	12.21	8.17	11.5	8.73	9.87	5.75	9.88	12.23	12.84	7.54	11.14
654.53	263.84-264.77	HexCer32:1(-H2O)	C8GC	10.07	14.99	13.5	24.37	9.48	7.61	9.6	9.83	12.26	13.63	18.19	10.85	15.1	13.69	16.93	16.03	13.54	13.46	11.45	14.66	16.78	17.34
688.54	263.84-264.77	HexCer32:1-OH	C8GC	8.66	5.09	8.17	5.89	6.43	3.1	4.73	6.15	5.82	4.99	10.63	6.7	14.4	7.54	4.43	5.2	7.59	6.26	7.91	7.13	4.59	5.93
652.52	263.84-264.77	HexCer32:2(-H2O)	C8GC	48.5	21.05	35.11	25.6	30.62	16.38	26.28	14.76	29.19	22.98	45.5	25.94	27.55	38.06	57.76	44.86	21.98	40.47	42.64	34.44	32.82	33.67
686.52	263.84-264.77	HexCer32:2-OH	C8GC	22.77	21.69	25.2	41	18.97	16.2	25.18	49.45	16.63	13.05	31.09	32.58	26.5	20.3	22.26	22.65	23.48	16.81	15.98	22.43	22.12	17.48
668.51	263.84-264.77	HexCer32:2-OH(-H2O)	C8GC	23.86	17.15	19.57	15.32	20.51	12.91	14.75	14.93	16.54	13.22	21.14	15.23	19.2	16.52	29.15	21.46	17.01	25.97	14.08	17.87	15.26	26.05
700.57	263.84-264.77	HexCer34:1	C8GC	224.17	161.42	174.55	222.96	114.78	90.73	171.95	126.75	81.45	104.1	149.39	148.08	163.78	176.73	224.96	203.97	106.49	278.88	277.45	256.74	134.92	193.66
682.56	263.84-264.77	HexCer34:1(-H2O)	C8GC	102.17	102.23	135.55	272.78	90.67	54.72	100.92	76.27	56.98	76.19	105.43	88.06	102.73	109.72	153.88	147.25	69.2	146.78	145.39	135.15	82.22	124.96
716.57	263.84-264.77	HexCer34:1-OH	C8GC	51.64	33.59	27.27	37.95	38.57	26.89	30.01	30.47	28.46	29.67	31.37	39.84	30.29	36.58	64.17	60.59	22.22	59.32	48.29	50.47	18.01	41.76
680.55	263.84-264.77	HexCer34:2(-H2O)	C8GC	10.73	5.09	9.67	9.52	6.77	5.32	6.47	5.94	6.17	7.17	10.52	10.32	10.37	8.35	6.32	3.92	10.25	6.68	9.81	15.65	7.15	8.21
714.55	263.84-264.77	HexCer34:2-OH	C8GC	6.87	14.65	12.48	36.58	8.18	7.01	8.1	11.41	10.19	8	10.43	11.59	11.02	10.21	20.12	12.71	9.22	14.2	12.36	14.19	8.06	9.38
696.54	263.84-264.77	HexCer34:2-OH(-H2O)	C8GC	5.36	9.55	10.58	25.1	8.89	4.58	8.71	6.78	6.88	8.97	16.91	8.69	7.75	10.71	8.55	12.87	5.2	11.93	8.29	12.36	7.1	10.61
728.6	263.84-264.77	HexCer36:1	C8GC	24.21	28.18	16.43	35.92	23.76	18.54	15.49	15.09	14.67	17.26	23.23	25.55	22.43	26.76	38.01	35.55	21.35	47.14	25.09	34.09	25.37	32.75
710.59	263.84-264.77	HexCer36:1(-H2O)	C8GC	24.46	27.16	20.59	25.34	20.2	13.67	15.11	15.57	14.07	14.06	17.55	17.66	20.7	16.72	21.01	26.49	14.8	29.2	20.5	26.02	22.14	23.62
744.6	263.84-264.77	HexCer36:1-OH	C8GC	6.35	5.77	8.99	2.75	6.8	6.39	4.37	3.62	7.04	4.88	13.14	8.43	6.42	4.69	11.24	7.96	7.92	10.08	8.33	10.67	5.15	6.47
708.58	263.84-264.77	HexCer36:2(-H2O)	C8GC	3.84	7.31	4.96	12.01	7.82	4.38	6.26	8.49	7.11	7.2	9.9	4.3	6.39	4.65	5.66	5.88	7.01	7.59	6.5	9.3	6.53	6.69
742.58	263.84-264.77	HexCer36:2-OH	C8GC	5.24	5.02	8.21	9.34	6.03	3.52	3.71	4.73	7.21	3.61	7.8	6.74	5.33	3.75	10.71	6.7	6.69	6.93	8.25	9.87	3.24	6.86
724.57	263.84-264.77	HexCer36:2-OH(-H2O)	C8GC	5.14	6.95	6.78	9.33	7.33	3.21	5.19	5.54	4.2	6.75	9.99	7.58	5.88	6.12	5.99	10.42	5.46	7.15	6.34	10.99	6.17	4.7
756.64	263.84-264.77	HexCer38:1	C8GC	25.11	22.6	19.56	21.64	13.09	9.49	15.15	14.02	11.81	16.17	22.3	23.11	22.26	22.67	25.41	29.71	10.25	39.13	28.45	36.04	15.48	25.62
738.62	263.84-264.77	HexCer38:1(-H2O)	C8GC	19.76	19.08	10.18	20.42	15.31	7.34	14.72	5.43	11.14	11.65	17.35	21.44	16.81	18.29	26.18	26.83	11.14	27.39	19.27	25.22	17.49	19.33
772.63	263.84-264.77	HexCer38:1-OH	C8GC	11.66	5.73	9.68	9.45	10.07	7.52	4.75	5.6	5.46	6.74	14.83	6.93	10.18	11.12	10.85	8.2	6.97	11.64	14.57	17.26	3.05	5.08
736.61	263.84-264.77	HexCer38:2(-H2O)	C8GC	9.4	15.94	13.22	19.89	7.85	6.46	8.3	9.87	8.54	6.73	11.96	11.43	9.69	14.62	12.38	11.88	7.55	9.89	10	13.04	10.66	10.25
770.61	263.84-264.77	HexCer38:2-OH	C8GC	13.02	5.32	12.98	8.91	10	7.15	7.96	7.53	7.04	7.5	12.32	7.75	7.2	7.69	19.21	10.94	6.42	15.44	14.64	15.19	14.6	9.46
752.6	263.84-264.77	HexCer38:2-OH(-H2O)	C8GC	5.73	4.81	4.25	11.58	4.12	3.87	3.13	4.79	7	6.99	8.62	6.09	5.17	5.13	8.7	7.18	2.19	10.8	4.79	8.44	4.23	7.84
784.67	263.84-264.77	HexCer40:1	C8GC	225.17	139.78	107.16	112.95	138.43	77.11	146.71	125.41	76.77	99.93	167.12	173.65	176.18	190.33	264.28	238.66	115.45	306.61	215.85	175.91	165.45	168.73
766.66	263.84-264.77	HexCer40:1(-H2O)	C8GC	140.83	82.95	79.12	80.14	76.37	44.5	82.83	52.14	45.5	49.88	94.94	104.89	101.83	91.15	148.16	136	63.97	170.37	104.2	104.66	102.83	95.76
800.66	263.84-264.77	HexCer40:1-OH	C8GC	43.43	13.61	29.89	18.69	29.98	14.13	22.13	14.2	17.61	10.8	26.59	14.57	26.24	19.58	52.6	27.53	16.6	38.6	41.2	34.34	19.29	18.99
764.64	263.84-264.77	HexCer40:2(-H2O)	C8GC	6.26	5.23	9.44	13.83	6.41	8.32	7.93	7.48	7.46	7.35	8.73	11.32	9.58	10.69	8.47	11.06	4.9	11.45	8.25	11.75	8.22	9.7
798.65	263.84-264.77	HexCer40:2-OH	C8GC	129.36	64.79	66.09	64.22	69.84	55.91	87.54	85.8	57.13	49.83	99.33	88.24	85.79	88.44	124.14	102.67	61.57	178.74	128.95	133.16	80.24	113.85
780.64	263.84-264.77	HexCer40:2-OH(-H2O)	C8GC	106.22	42.63	41.83	50.73	59.92	41.11	56.06	59.54	36.36	44.45	70.87	66.37	57.04	73.02	103.25	92.13	41.06	96.21	79.61	59.38	60.27	85.05
812.7	263.84-264.77	HexCer42:1	C8GC	366.53	173.41	166.24	225.33	221.1	131.62	204.8	229.39	116.5	128.04	255.72	338.06	232.37	224.47	302.96	303.23	140.3	458.7	306.88	242.19	236.16	402.15
794.69	263.84-264.77	HexCer42:1(-H2O)	C8GC	159.01	119.71	106.7	151.53	119.23	72.17	111.51	97.08	91.68	68.81	192.44	180.06	117.08	109.68	168.13	176.06	77.48	230.84	138.31	183.16	156.43	207.34
828.69	263.84-264.77	HexCer42:1-OH	C8GC	49.86	24.51	17.64	14.86	37.15	15.7	24.8	24.44	30.64	19.88	40.87	26.73	33.09	31.84	78.32	52.36	20.12	45.51	51.86	32.55	21.22	25.38
792.67	263.84-264.77	HexCer42:2(-H2O)	C8GC	140.74	175.7	121.87	232.86	95.97	72.37	100.6	104.31	68.32	96.51	137.84	152.5	115.63	138.52	122.11	162.04	57.51	195.95	127.37	241.07	119.93	197.98
826.68	263.84-264.77	HexCer42:2-OH	C8GC	62.79	45.27	30.36	35.86	37.46	27.34	30.03	27.83	39.37	30.43	36.35	46.56	36.77	46.36	77.55	54.99	29.01	62.6	49.66	57.19	30.55	47.37
808.67	263.84-264.77	HexCer42:2-OH(-H2O)	C8GC	68.05	38.52	43.09	47.94	43.55	34.53	37.01	35.61	31.28	34.57	36.75	39.24	49.65	45.95	77.16	69.69	29.26	74.13	53.93	104.07	36.88	49.3
840.73	263.84-264.77	HexCer44:1	C8GC	7.26	2.87	6.22	4.18	5.06	4.43	4.24	1.8	8.94	4.3	5.8	7.78	5.74	4.12	6.38	7.95	5.03	6.52	7.22	5.46	5.34	7.45
822.72	263.84-264.77	HexCer44:1(-H2O)	C8GC	31.44	20.71	16.17	19.87	37.86	18.39	15.82	12.41	30.19	20.67	58.85	26.44	34.91	25.03	35.8	16.36	32.91	37.34	32.76	16.85	36.19	35.63
856.72	263.84-264.77	HexCer44:1-OH	C8GC	5.04	4.07	5.63	8.37	4.8	4.37	1.98	3.46	5.56	3.52	9.44	8.3	3.77	1.82	9.77	4.13	3.23	4.12	6.19	5	4.63	6.67
820.7	263.84-264.77	HexCer44:2(-H2O)	C8GC	3.85	9.46	12.49	4.64	10.7	3.84	4.59	2.49	13.85	10.41	21.4	7.92	14.78	6.42	17.3	9.06	13.44	21.55	20.01	11.74	17.38	12.11
854.71	263.84-264.77	HexCer44:2-OH	C8GC	5.2	4.29	4.99	3.32	5.12	3.52	3.4	1.31	6.4	3.15	9.54	9.09	2.3	3.07	3.34	2.91	4.76	3.17	3.15	3.16	3.86	5.97
836.7	263.84-264.77	HexCer44:2-OH(-H2O)	C8GC	9	7.46	10.26	12.62	9.87	5.41	3.73	4.16	10.77	8.17	20.04	15.82	9.77	10.02	12.29	8.3	7.51	13.95	13.31	7.24	11.8	14.15
618.49	265.85-266.78	HexDHCer28:0	C8GC	4.1	7.22	10.43	10.62	5.48	4.02	6.88	1.79	7.89	7.59	10.45	7.89	5.43	5.77	10.37	8.57	6.69	7.43	8.79	10.01	7.78	9.5
600.48	265.85-266.78	HexDHCer28:0(-H2O)	C8GC	36.25	14.79	17.74	27.04	45.71	16.83	20.11	23.29	36.27	14.27	31.83	21.31	24.2	26.93	17.62	14.09	29.37	16.73	23.36	14.23	35.99	38.58
616.48	265.85-266.78	HexDHCer28:1	C8GC	7.32	7.15	9.7	6.73	7.27	7.45	7.13	6.38	14.07	10.33	11.21	9.99	11.38	10.65	19.16	14.03	8.74	11.91	10.2	8.47	10.87	15.31
598.47	265.85-266.78	HexDHCer28:1(-H2O)	C8GC	4.7	9.74	7.83	6.64	5.68	6.75	6.45	6.17	7.02	4	7.24	5	4.77	9.16	5.31	6.62	7.42	4.68	8.84	4.41	7.47	7.49
646.53	265.85-266.78	HexDHCer30:0	C8GC	8.4	8.27	8.84	9.64	7.3	4.73	6.16	4.83	12.8	11.56	16.01	8.07	7.58	7.84	16.8	10.16	8.77	9.56	12.51	10.21	7.87	17.59
628.52	265.85-266.78	HexDHCer30:0(-H2O)	C8GC	4.35	9.04	6.96	10.99	6.27	4.35	5.41	6.73	9.59	7.8	9.81	24.68	7.75	6.23	11.06	5.22	6.69	6.51	7.35	10.63	6.18	8.37
626.5	265.85-266.78	HexDHCer30:1(-H2O)	C8GC	7.87	8.02	18.57	6.31	10.87	6.65	11.36	7.86	10.09	8.55	14.67	10.85	9.77	13.38	12.81	9.83	11.29	9.27	9.97	13.48	10.28	8.09
674.56	265.85-266.78	HexDHCer32:0	C8GC	22.34	24.78	45.65	67.72	36.89	18.17	27.83	25.51	24.48	26.18	28.06	24.24	37.35	41.24	182.27	43.57	25.53	29.49	55.24	75.95	41.35	62.04
656.55	265.85-266.78	HexDHCer32:0(-H2O)	C8GC	3.23	6.02	9.51	5.14	4.64	2.84	4.66	5	6.64	5.82	6.15	7.99	4.9	6.31	4.54	5.5	5.42	2.46	4.8	8.14	4.89	5.02
690.55	265.85-266.78	HexDHCer32:0-OH	C8GC	2.89	2.51	6.44	3.97	5.55	2.35	3.67	5.41	5.5	4.73	7.36	2.64	3.52	5.47	8.99	3.48	2.71	2.39	5.38	4.98	3.95	3.52
654.53	265.85-266.78	HexDHCer32:1(-H2O)	C8GC	4.16	4.14	10.17	6.23	7.43	4.08	5.15	5.69	11.03	4.09	15.59	9.89	8.84	5.95	7.45	7.91	6.34	3.24	5.63	5.35	3.56	8.57
702.59	265.85-266.78	HexDHCer34:0	C8GC	8.22	10.54	9.51	8.44	7.29	5.05	6.92	6.93	7.84	5.92	9.58	13.1	7.09	7.01	8.75	10.23	5.62	8.53	7.69	10.58	6.02	13.35
684.58	265.85-266.78	HexDHCer34:0(-H2O)	C8GC	9.3	5.69	8.61	12.99	8.53	5.92	6.91	6.99	8.05	6.48	10.04	7.49	9.77	7	7.42	9.67	8.37	7.14	6.46	10.07	7.37	9.16
718.58	265.85-266.78	HexDHCer34:0-OH	C8GC	2.84	2.77	6.74	3.73	1.93	6.12	4.4	5.01	5.42	3.85	6.12	3.45	2.66	5.13	7.53	2.28	4.12	6.75	3.56	4.29	1.24	4.73
682.56	265.85-266.78	HexDHCer34:1(-H2O)	C8GC	3.5	3.41	5.68	4.14	3.03	2.08	4.51	3.96	6.48	3.66	7.39	5.56	6.38	4.67	4.07	6.12	6.58	3.17	2.28	6.27	4.36	3.67
730.62	265.85-266.78	HexDHCer36:0	C8GC	4.26	5.77	3.92	4.99	3.01	3.14	5.74	3.43	4.81	5.96	7.21	6.25	4.27	4.8	4.57	5.41	5	2.32	6.32	5.63	3.58	6.98
712.61	265.85-266.78	HexDHCer36:0(-H2O)	C8GC	1.96	3.86	3.01	3.71	2.99	3.74	1.16	1.28	4.98	2.65	7.88	3.49	3.71	2.75	3.86	2.29	3.11	1.95	3.22	2.67	4.19	7.07
746.61	265.85-266.78	HexDHCer36:0-OH	C8GC	1.93	2.26	3.42	4.16	3.09	1.5	2.34	1.95	2.99	4.61	5.37	5.64	2.12	1.71	2.14	2.75	1.44	3.08	2.48	3.64	4.05	3.07
710.59	265.85-266.78	HexDHCer36:1(-H2O)	C8GC	1.15	2.33	6.54	3.14	2.36	1.86	2.02	2.7	3.98	2.29	10.11	2.95	2.41	2.23	4.14	3.26	3.95	0.99	3.74	2.95	2.04	5.01
758.65	265.85-266.78	HexDHCer38:0	C8GC	2.15	4.49	3.57	3.18	0.64	2.71	1.49	1.42	1.29	2.83	6.27	2.9	1.62	1.93	3.52	3.17	1.65	2.24	2.28	3.45	0.44	2.81
740.64	265.85-266.78	HexDHCer38:0(-H2O)	C8GC	1.83	3	4.01	2.57	2.7	2.01	1.42	1.63	3.26	2.39	2.11	4.01	2.27	2.2	1.32	0.97	1.13	3.45	1.42	2.62	2.35	3.43
774.65	265.85-266.78	HexDHCer38:0-OH	C8GC	1.45	1.17	2.94	1.85	2.1	1.63	2.91	1.03	2.34	4.3	3.22	3.9	1.69	3.37	2.79	2.04	1.14	0.95	1.94	1.62	0.97	2.39
738.62	265.85-266.78	HexDHCer38:1(-H2O)	C8GC	0.72	1.85	3.31	3.05	2.62	2.13	2.15	2.8	5	2.31	6.31	3.05	1.82	1.34	1.84	2.31	2.62	2.05	2.19	2.6	3.65	3.21
786.68	265.85-266.78	HexDHCer40:0	C8GC	5.52	5.17	6.51	3.98	3.79	4.31	4.49	3.69	4.02	6.36	7.88	9.3	8.66	5.53	9.05	8.09	4.14	11.89	9.78	8.68	4.99	9.61
768.67	265.85-266.78	HexDHCer40:0(-H2O)	C8GC	2.17	2.84	3.7	1.69	3.1	2.02	2.55	2.88	3.97	3	7.02	5.54	3.98	3.36	5.85	4.32	3.93	7.21	5.14	3.97	5.17	6.41
802.68	265.85-266.78	HexDHCer40:0-OH	C8GC	1.72	1.23	5.22	2.43	1.92	1.28	2.08	0.81	2.55	1.06	4.03	2.01	0.82	1.26	3.08	1.29	3.04	1.49	1.6	3.55	2.44	1.42
766.66	265.85-266.78	HexDHCer40:1(-H2O)	C8GC	0.61	1.3	1.25	1.54	2.56	0.79	1.21	1.5	2.25	2	7.02	3.32	1.61	3.85	2.21	3.12	2.34	1.72	2.29	4.49	2.44	4.51
814.71	265.85-266.78	HexDHCer42:0	C8GC	8.81	6.53	3.41	5.58	6	5.22	5.37	5.38	5.82	3.83	7.42	8.1	3.78	7.01	10	8.03	5.67	8.04	7.57	8.65	6	8.07
796.7	265.85-266.78	HexDHCer42:0(-H2O)	C8GC	7.77	5.69	11.3	6.1	6.68	5.22	9.12	5.95	69.39	6.33	79.04	138.89	8.14	5.17	14.31	7.19	7.32	16.34	9.5	9.07	56.86	47.79
830.71	265.85-266.78	HexDHCer42:0-OH	C8GC	3.22	2.85	2.58	2.94	1.86	2.61	1.98	1.94	3.25	2.62	5.09	5.75	1.62	1.79	3.9	4.25	1.75	1.19	1.69	2.99	3.51	5.15
794.69	265.85-266.78	HexDHCer42:1(-H2O)	C8GC	5.81	5.76	9.41	7.76	3.87	4.01	6.37	3.43	19.7	3.81	27.09	24.3	4.65	6.59	7.71	7	2.66	8.42	7.67	6.91	8.47	19.41
842.74	265.85-266.78	HexDHCer44:0	C8GC	0.53	1.44	0.78	0.32	1.18	0.61	1.23	0.5	2.86	1.22	2.71	6.08	1.68	2.67	3.92	1.31	1.61	1.43	2.73	1.86	2.35	3.08
824.73	265.85-266.78	HexDHCer44:0(-H2O)	C8GC	5.03	9.89	5.51	5.8	12.54	6.46	2.65	1.4	20.43	5.7	25.96	10.71	13.93	6.99	13.71	5.01	20.53	30.45	14.61	5.21	16.71	11.1
858.74	265.85-266.78	HexDHCer44:0-OH	C8GC	0.84	2.03	0.81	2.08	2.83	1.92	1.39	0.49	4.59	2.8	6.61	6.07	1.88	1.3	4.1	2.11	1.93	1.63	3.17	3.08	1.85	3.33
822.72	265.85-266.78	HexDHCer44:1(-H2O)	C8GC	4.65	6.84	4.36	4.14	6.29	1.51	1.85	0.33	14.93	6.57	17.67	6.3	8.19	3.66	11.6	5.62	11.43	18.76	15.73	7.84	14.19	6.57
454.43	263.84-264.77	Cer28:1	C17Cer	41.11	43.18	53.78	48.11	44.23	40.62	25.67	24.39	61.03	48.92	78.31	52.88	40.63	32.9	79.84	49.34	68.87	64.41	63.06	53.63	69.17	56.2
436.42	263.84-264.77	Cer28:1(-H2O)	C17Cer	119.13	197.34	195.86	116.85	206.78	118.73	112.45	101.4	173.28	159.91	180.6	100.6	146.83	91.55	270.62	132.94	196.37	228.85	214.97	161.78	217.82	217.18
452.41	263.84-264.77	Cer28:2	C17Cer	36.54	50.66	64.07	58.01	51.94	40.93	29.15	43.83	65.83	94.11	66.34	36.46	32.53	41.69	78.55	49.98	59.5	77.83	50.63	74.73	63.4	58.22
434.4	263.84-264.77	Cer28:2(-H2O)	C17Cer	90.19	89.12	112.91	41.26	66.7	61.9	47.29	48.99	88.12	108.73	98.21	52.28	64.1	54.93	102.51	114.25	135.48	94.73	82.16	131.86	113.88	68.52
482.46	263.84-264.77	Cer30:1	C17Cer	54.83	51.52	40.35	35.09	67.98	65.83	45.39	47.38	68.27	65.71	60.77	50.32	44.12	55.89	82.45	97.29	56.27	106.33	108.75	127.56	82.47	82.22
464.45	263.84-264.77	Cer30:1(-H2O)	C17Cer	104.71	122.23	164.59	117.39	141.01	126.51	83.76	83.43	176.04	155.94	187.74	109.88	105.18	109.48	199.34	142.14	211.81	166.17	136.37	112.99	212.65	122.72
498.45	263.84-264.77	Cer30:1-OH	C17Cer	34.99	22.99	45.7	17.16	23.68	28.31	16.89	24.74	43.73	29.46	62.62	28.29	19.78	20.25	52.76	38.3	41.2	25.24	55.87	29.12	46.72	39.91
462.43	263.84-264.77	Cer30:2(-H2O)	C17Cer	55.06	87.49	79.41	59.57	48.93	60.94	39.64	37.89	54.19	54.99	87.46	44.66	49.75	43.92	73.19	63.39	81.59	65.85	65.28	91.17	70.41	42.7
496.44	263.84-264.77	Cer30:2-OH	C17Cer	21.11	22.41	49.32	38.29	24.15	25.89	14.61	25.01	44.31	48.34	52.25	24.91	18.21	14.87	54.43	34.42	58.61	31.24	55.99	54.13	41.89	22.76
478.43	263.84-264.77	Cer30:2-OH(-H2O)	C17Cer	62.05	51.35	62.64	55.96	46.27	45.1	36.26	29.32	62.36	58.17	77.23	40.95	49.06	32.68	57.23	51.16	57.61	62.21	86.54	71.88	42.58	69.77
510.49	263.84-264.77	Cer32:1	C17Cer	41.84	41.35	67.7	62.38	36.93	29.17	28.79	25.65	55.72	53.14	58.35	43.23	40	32.42	53.23	40.2	37.08	46.2	86.68	48.41	45.76	37.07
492.48	263.84-264.77	Cer32:1(-H2O)	C17Cer	64.63	54.76	62.79	92.38	80.81	52.56	33.43	35.36	72.28	105.32	97.39	85.56	62.58	69.81	96.67	72.85	74.01	91.46	127	109.25	76.28	96.81
526.48	263.84-264.77	Cer32:1-OH	C17Cer	19.73	24.83	32.49	21.97	36.14	21.98	16.33	17.74	24.79	32.05	16.43	26.55	23.28	26.95	38.07	27.83	35.93	28.44	17.91	40.9	19.38	23.49
490.46	263.84-264.77	Cer32:2(-H2O)	C17Cer	42.43	65.76	77.47	52.64	52.71	27	36.37	47.06	68.5	69.19	115.45	50.2	48.83	40.88	82.73	53.22	100.28	56.74	47.11	73.12	57.45	39.7
524.47	263.84-264.77	Cer32:2-OH	C17Cer	20.06	37.93	55.97	27.77	30.17	31.34	18.73	21.12	41.49	32.35	44.59	21.94	34.88	28.36	39.87	27.27	29.69	33.31	50.99	29.15	39.34	40.76
506.46	263.84-264.77	Cer32:2-OH(-H2O)	C17Cer	22.12	28.38	36.46	84.95	44.22	38.76	15.18	29.17	58.77	67.49	90.83	47.02	33.75	31.66	70.71	45.22	58.62	51.68	37.91	46.39	63.28	42.86
538.52	263.84-264.77	Cer34:1	C17Cer	362.16	288.13	338.99	428.45	314.43	267.81	299.21	180.78	330.92	312.76	443.27	364.7	344.35	419.17	597.29	500.9	344.62	571.64	591.79	494.93	405.12	347.6
520.51	263.84-264.77	Cer34:1(-H2O)	C17Cer	816.12	692.1	870.68	733.93	706.68	564.38	590.07	432.72	659.55	636.02	870.04	713.05	718.59	866.84	1189.72	1189.32	690.21	1119.98	1339.79	1187.47	1027.66	826.9
554.54	263.84-264.77	Cer34:1-OH	C17Cer	147.09	135.14	211.4	138.17	155.13	119.45	134.34	134.39	151.28	174.03	191.44	138.8	159.01	179.26	193.5	156.58	157.81	136.52	174.14	172.46	185.52	126.01
518.49	263.84-264.77	Cer34:2(-H2O)	C17Cer	69.21	79.05	87.55	57.89	68.47	70.66	43.78	64.93	99.69	80.07	120.28	88.08	81.34	90.19	118.53	107.1	96.34	90.95	81.03	79.14	98.58	80.41
566.55	263.84-264.77	Cer36:1	C17Cer	145.56	160.49	162.51	119.85	139.15	95.92	94.21	57.33	157.62	94.99	160.59	75.73	166.48	117.98	161.48	145.63	171.59	168.12	222.89	210.19	150.45	106.05
548.54	263.84-264.77	Cer36:1(-H2O)	C17Cer	176.18	157.23	241.77	207.78	163.66	132.38	133.25	88.35	210.97	138.48	180	120.15	180.58	171.03	283.03	168.92	179.59	204.85	225.04	233.93	230.44	153.41
582.55	263.84-264.77	Cer36:1-OH	C17Cer	21.91	38.16	36.13	19.68	38.55	24.94	34.49	22.28	48.37	48.64	51.65	35.99	24.65	24.19	44.45	34.61	50.67	44	35.65	37.88	34.81	26.78
546.52	263.84-264.77	Cer36:2(-H2O)	C17Cer	43.95	58.94	75.66	38.33	58.14	44.94	40.83	44.78	63.98	74.21	107.01	47.03	51.17	62.31	73.27	65.5	67.08	80.44	73.36	82.39	80.26	59.61
580.53	263.84-264.77	Cer36:2-OH	C17Cer	38.19	34.82	54.53	37.65	50.56	34.86	36.17	41.23	68.21	60.68	67.3	51.63	43.18	38.15	52.34	45.51	67.8	39.95	86.86	78.5	54.12	49.4
594.58	263.84-264.77	Cer38:1	C17Cer	141.1	155.95	149.38	117.2	119.12	94.16	81.02	72.93	159.73	118.2	166.31	97.5	170.29	123.14	200.57	170.19	166.28	160.19	187.93	200.41	197.58	122.09
576.57	263.84-264.77	Cer38:1(-H2O)	C17Cer	201.71	110.94	133.38	137.2	155.11	82.17	97.55	61.02	171.95	120.57	194.06	150.65	161.52	150.2	304.42	231.19	220.64	222.97	243.91	241.95	192.67	141.64
610.58	263.84-264.77	Cer38:1-OH	C17Cer	58.96	41.07	48.21	36.82	50.85	34.4	24.19	23.46	45.16	61.73	42.62	58.73	36.22	33.59	31.76	51.26	42.95	46.32	55.73	65.11	51.95	56.3
574.56	263.84-264.77	Cer38:2(-H2O)	C17Cer	55.42	44.98	49.27	32.03	53.51	51.07	37.6	37.42	70.57	53.68	84.04	62.29	42.96	30.03	78.88	43.39	58.14	46.43	65.91	50.85	70.68	89.22
608.56	263.84-264.77	Cer38:2-OH	C17Cer	42.02	42.13	59.03	18.77	27.74	42.14	35.55	30.12	79.98	47.91	72.68	62.38	43.87	52.22	101.69	64.77	75.79	40.76	64.4	73.38	42.95	70.34
606.55	263.84-264.77	Cer38:3-OH	C17Cer	60.09	40.46	84.42	33.77	56.9	41.03	42.64	22.11	66.53	70.02	63.77	54.19	45.38	42.82	106.41	69.99	79.78	68.8	103.24	58.85	69.99	56.81
622.61	263.84-264.77	Cer40:1	C17Cer	1274.98	506.17	994.18	585.18	850.03	421.91	726.54	348.42	965.62	542.91	955.11	606.95	1021.96	843.66	1465.79	1149.82	949.2	1280.81	1368.51	1079.95	904.03	694.29
604.6	263.84-264.77	Cer40:1(-H2O)	C17Cer	1220.35	629.73	1060.02	559.85	954.67	383.96	686.03	335.87	860.76	598.62	998.91	575.24	873.58	856.97	1633.99	1594.28	904.65	1347.07	1314.05	1005.45	1327.5	743.35
638.61	263.84-264.77	Cer40:1-OH	C17Cer	69.58	40	76.07	37.72	91.4	46.01	55.29	23.9	96.85	51.12	85.71	42.9	71.58	58.57	131.39	71.23	86.57	101.12	138.12	112.85	82.54	55.23
620.6	263.84-264.77	Cer40:2	C17Cer	96.88	69.26	120.27	65.1	128.83	66.1	63.19	41.39	122.8	87.91	139.55	58.49	107.08	67.24	190.3	132.08	87.1	126.55	188.68	129.34	103.05	86.65
602.59	263.84-264.77	Cer40:2(-H2O)	C17Cer	73.94	76.67	100.64	82.39	112.63	70.92	60.02	63.12	116.22	116.06	132.31	84.24	111.25	97.15	255.24	168.74	107.36	126.13	189.07	159.62	109.74	101.67
636.59	263.84-264.77	Cer40:2-OH	C17Cer	1128.71	344.88	1044.99	323.49	1002.79	490.66	595.65	183.54	1033.88	609.14	1092.37	492.85	800.01	654.8	1292.38	1043.98	862.19	1032.97	1708.71	924.85	1103.42	618.11
634.58	263.84-264.77	Cer40:3-OH	C17Cer	304.83	177.59	360.77	128.85	276.77	157.51	143.15	82.24	224.34	211.32	240.58	179.31	212.9	194.95	430.56	371.55	208.68	309.81	367.96	369.2	273.1	269.14
650.65	263.84-264.77	Cer42:1	C17Cer	3717.42	1567.27	2662.67	1508.19	2847.02	1073.63	1983.18	675.45	3048.53	1914.43	2723.99	2117.74	2810.33	2417.46	5343.67	4485.36	2082.79	4000.2	4595.8	2518.07	3862.76	2372.72
632.63	263.84-264.77	Cer42:1(-H2O)	C17Cer	3979.6	1843.84	4244.34	1815.05	4099.38	1524.46	2087.86	720.07	3286.66	2490.76	3628.71	2128.27	2983.86	2528.9	5776.11	5397.55	2513.24	4045	4864.52	4439.31	4304.49	3114.65
666.64	263.84-264.77	Cer42:1-OH	C17Cer	146.68	75.4	112.02	105.66	142.42	68.65	72.63	52.3	120.44	111.81	128.55	69.3	96.21	99.21	228.48	134.32	122.56	136.03	225.92	148.4	116.22	68.42
630.62	263.84-264.77	Cer42:2(-H2O)	C17Cer	2405.38	1914.99	2486.55	2110.97	1739.27	1222.76	1098.3	672.27	1412.2	1903.77	1529.53	1400.42	1797.76	1777.96	2755.56	2768	1508.99	2379.64	2730.78	2999.81	2048.15	1873.92
664.62	263.84-264.77	Cer42:2-OH	C17Cer	243.42	115.56	308.89	137.53	202.45	147.04	154.61	79.31	230.07	249.61	270.16	142.3	200.68	205.18	343.01	319.8	148.33	201.28	490.4	362.36	257.74	170.58
662.61	263.84-264.77	Cer42:3-OH	C17Cer	98.41	88.52	150.43	100.77	94.21	68.56	69.65	46.07	102.14	142.51	156.78	98.97	109.99	105.66	157.72	141.44	73.46	152.63	215.85	217.35	112.94	119.99
678.68	263.84-264.77	Cer44:1	C17Cer	91.64	32.83	68.67	91.56	54.4	52.4	55.94	36.38	68.36	90.67	111.75	56.4	86.62	85.96	82.86	92.06	56.29	76.61	139.69	145.07	84.8	65.23
694.67	263.84-264.77	Cer44:1-OH	C17Cer	22.58	29.33	15.32	15.96	6.85	11.17	12.39	22.67	22.22	39.63	51.8	25.64	22.69	16.96	32.09	9.08	25.84	10.19	33.87	52.04	28.8	30.2
692.66	263.84-264.77	Cer44:2-OH	C17Cer	19.73	14.51	31.26	15.36	24.83	11.81	0	7.91	59.37	17.97	40.95	30.17	18.77	6.96	50.83	19.21	11.76	19.43	26.42	33.28	0	17.93
516.38	263.84-264.77	CerP28:1(-H2O)	C17Cer	507.39	618.66	629.67	538.7	568.6	530.75	506.7	555.82	557.34	581.53	587.9	594.99	487.43	496.31	443.15	588.83	623.85	469.92	557.84	500.97	633.82	546.71
544.41	263.84-264.77	CerP30:1(-H2O)	C17Cer	65.98	65.8	51.98	51.94	52.42	35.1	48.35	43.26	81.98	84.45	97.02	70.41	53.31	46.7	59.91	74.78	80.79	72.98	68.96	70.31	87.52	53.66
590.45	263.84-264.77	CerP32:1	C17Cer	335.96	278.31	257.24	176.74	289.84	238.14	206.53	163.03	404.58	325.31	473.04	259.64	293.53	246.83	472.26	462.78	424.73	386.65	382.3	388.82	505.51	322.66
600.48	263.84-264.77	CerP34:1(-H2O)	C17Cer	172.29	106.18	147.32	69.86	143.19	110.45	86.82	71.84	148.37	124	171.1	104.54	124.12	98.66	283.5	184.65	149.87	150.24	221.61	163.27	182.9	108.02
628.51	263.84-264.77	CerP36:1(-H2O)	C17Cer	245.8	245.99	273.88	221.74	188.98	111.42	125.47	83.36	225.17	197.09	274.59	158.28	164.73	175.68	322.88	304.81	168.82	234.9	354.97	317.29	203.23	191.12
656.54	263.84-264.77	CerP38:1(-H2O)	C17Cer	22.04	22.81	28.93	50.31	20	18.83	22.63	23.78	35.82	25.59	35.91	32.35	22.3	19.96	31.96	37.42	34.2	27.87	33.66	40.55	32.7	35.91
702.58	263.84-264.77	CerP40:1	C17Cer	83.94	61.15	48.47	43.88	36.78	32.14	42.66	34.77	45.91	50.89	60.68	64.63	59.04	48.01	97.99	57.81	46.46	78.13	87.7	81.2	50.07	67.06
684.57	263.84-264.77	CerP40:1(-H2O)	C17Cer	73.42	77.15	58.89	89.02	71.04	56.72	55.97	126.97	56.61	40.55	95.37	63.83	102.71	58.88	114.26	87.39	74.04	61.44	76.1	76.73	74.56	57.63
730.61	263.84-264.77	CerP42:1	C17Cer	29.34	36.06	41.52	16.21	18.43	24.81	21.03	26.26	38.2	40	47.39	33.49	30.98	23.58	30.65	33.81	24.57	43.87	52.59	53.05	38.01	19.43
712.6	263.84-264.77	CerP42:1(-H2O)	C17Cer	26.2	23.81	33.35	19.03	28.06	19.86	16.22	22.14	19.32	20.97	46.54	19.56	24.57	15.86	23.84	36.56	22.08	35.41	28.46	31.05	21.84	22.78
758.64	263.84-264.77	CerP44:1	C17Cer	27.07	24.75	0	18.45	18.23	11.9	15.95	13.4	33.9	25.49	27.92	18.2	19.33	34.31	36.58	28.19	22.13	29.49	7.87	36.9	29.6	27.48
740.63	263.84-264.77	CerP44:1(-H2O)	C17Cer	17.24	20.71	25.16	29.95	26.7	19.81	12.82	19.02	41.01	19.75	40.02	24.01	17.17	21.31	38.51	24.49	31.18	24.29	36.37	33.2	0	30.65
456.44	265.85-266.78	DHCer28:0	C17Cer	64.28	110.55	60.15	80.24	66.57	67.23	77.71	70.83	137.4	135.65	137.05	98.64	81.07	67.5	90.38	65.79	164.93	91.65	117.55	104.64	161.36	109.61
438.43	265.85-266.78	DHCer28:0(-H2O)	C17Cer	11723.2	4732.25	9932.37	3499.97	9308.78	6367.12	4691.26	5293.34	6341.16	3177.33	5087.65	4036.49	5725.6	4318.89	12174	8149.05	9323.39	11812.9	10254.5	5935.89	8083.53	9782.83
454.43	265.85-266.78	DHCer28:1	C17Cer	42.32	73.91	79.9	45.41	67.62	63.02	36.16	40.82	90.82	107.06	80.9	50.11	39.34	48.2	89.45	57.65	78.01	65.91	67.35	58.2	71.83	55.61
436.42	265.85-266.78	DHCer28:1(-H2O)	C17Cer	58.06	102.62	88.05	61.15	51.57	76.22	53.49	47.36	100.64	107.24	90.48	51.09	49.79	66.43	131.45	78.35	125.63	84.51	91.83	128.89	131.57	91.37
484.47	265.85-266.78	DHCer30:0	C17Cer	34.9	25.04	71.11	15.83	46.32	28.85	23.37	22.82	40.48	53.07	39.41	42.76	26.38	37.13	52.31	30.92	82.1	51.08	70.66	52.97	47.6	34.24
466.46	265.85-266.78	DHCer30:0(-H2O)	C17Cer	58.85	82.81	97.28	73.53	49.38	93.11	69.59	45.37	96.45	90.93	116.29	61.23	55.6	61.64	90.69	72.24	123.05	88.45	80.24	79.46	97.37	99.95
500.47	265.85-266.78	DHCer30:0-OH	C17Cer	26.47	34.58	35.55	14.17	14.79	26.65	21.15	21.16	30.4	64.26	72.19	28.39	15.7	27.41	42.6	32.6	47.87	31.64	37.5	38.72	47.32	32.01
464.45	265.85-266.78	DHCer30:1(-H2O)	C17Cer	52.22	53.38	72.63	37.25	71.74	54.44	24.86	56.57	53.13	57.58	97.11	36.39	56.99	32.8	80.04	62.19	92.72	79.04	61.57	77.71	110.76	62.99
512.5	265.85-266.78	DHCer32:0	C17Cer	20.09	40.05	40.36	56.22	38.95	28.59	21.92	18.82	34.8	38.07	35.4	25.96	32.84	25.31	47.92	31.87	43.03	30.45	42.44	21.36	42.17	40.19
494.49	265.85-266.78	DHCer32:0(-H2O)	C17Cer	48.61	43.74	57.86	21.13	34.29	31.84	21.19	29.5	67.93	60.49	72.88	44.6	37.99	25.33	68.05	35.97	72.05	50.13	36.35	68.13	77.73	32.95
528.5	265.85-266.78	DHCer32:0-OH	C17Cer	29.29	26.12	25.14	21.26	21.2	22.46	14.41	37.92	40.51	38.98	54.01	31.99	19.95	29	28.42	27.63	72.43	28.1	23.04	29.02	35.7	23.91
492.48	265.85-266.78	DHCer32:1(-H2O)	C17Cer	32.76	53.05	29.61	26.69	45.22	34.59	33.63	22.63	47.62	43.45	49.44	42.81	37.36	25.14	47.56	43	50.31	42.81	48.17	61.32	42.77	43.13
540.54	265.85-266.78	DHCer34:0	C17Cer	51.9	65.21	66.6	64	61.86	53.93	39.84	39.9	94.87	77.13	88.44	63.32	79.5	64.2	95.11	91.11	97.41	86.33	115.88	81.55	135.9	82.34
522.52	265.85-266.78	DHCer34:0(-H2O)	C17Cer	56.67	83.11	94.17	33.42	75.24	69.49	58.09	43.63	119.86	91.24	135.21	100.69	68.84	63.18	106.8	75.38	152.57	98.95	79.83	100.06	107.72	99.01
556.53	265.85-266.78	DHCer34:0-OH	C17Cer	16.31	17.9	17.9	26.92	18.26	12.75	11.13	11.8	24.45	31.23	45.87	25.62	12.49	22.45	27.05	13.95	41.83	6.71	9.59	21.45	16.56	23.04
520.51	265.85-266.78	DHCer34:1(-H2O)	C17Cer	32.59	63.57	105.26	31.68	37.1	28.61	25.38	30.94	65.12	62.77	78.41	29.95	42.48	33.11	54.82	44.67	57.59	34.79	63.66	42.6	60.24	30.64
568.57	265.85-266.78	DHCer36:0	C17Cer	49.41	39.6	83.13	47.59	73.19	52.63	38.89	36.93	98.65	72.3	85.24	57.29	63.71	61.71	89.15	82.53	88.01	73.14	65.07	64.95	85.65	67.4
550.56	265.85-266.78	DHCer36:0(-H2O)	C17Cer	47.87	60.25	63.25	62.94	96.01	83.05	39.5	35.86	72.88	97.94	93.52	82.64	66.42	57.52	178.9	128.02	94.15	84.27	91.55	76.89	139.26	123.86
584.56	265.85-266.78	DHCer36:0-OH	C17Cer	21.5	32.9	34.07	29.1	33.3	18.29	10.69	20.33	53.86	40.98	42.37	26.87	10.28	22.55	41.06	26.45	24.72	26.19	27.2	32.29	37.73	23.8
548.54	265.85-266.78	DHCer36:1(-H2O)	C17Cer	37.13	82.91	67.93	28.1	86.69	88.69	51.37	17.32	94.47	92.13	90.2	80.13	57.48	66.32	95.23	54.28	70.23	45.95	55.29	55.07	73.69	58.85
596.6	265.85-266.78	DHCer38:0	C17Cer	43.39	71.94	47.92	37.9	34.63	36.76	37.6	36.64	55.3	52.35	50.82	57.1	51.36	53.04	50.69	50.98	53.49	37.63	49.93	48.02	47.97	31.78
578.59	265.85-266.78	DHCer38:0(-H2O)	C17Cer	99.33	99.69	94.63	108.55	112.98	93.14	46.02	32.51	166.13	141.71	252.28	134.9	147.53	90.31	365.64	306.81	146.22	178.61	144.61	195.67	243.4	223.08
612.59	265.85-266.78	DHCer38:0-OH	C17Cer	32.61	42.87	57.26	36.9	62.48	41.21	17.26	29.52	76.59	52.14	55.72	43.26	44.55	33.41	70.69	36.42	99.5	55.82	65.5	45.9	69.21	92.84
576.57	265.85-266.78	DHCer38:1(-H2O)	C17Cer	15.18	31.51	20.28	20.59	37.87	19.75	13.58	9.88	35.04	37.62	42.53	41.47	35.14	13.98	41.26	23.85	41.48	30.87	48.42	26.74	48.65	29.36
624.63	265.85-266.78	DHCer40:0	C17Cer	174.06	192.44	264.94	153.62	240.04	208.73	223.62	213.93	198.15	167.83	182.75	162.85	204.48	231.81	310.07	320.57	248.39	263.4	184.71	247.09	182.68	161.96
606.62	265.85-266.78	DHCer40:0(-H2O)	C17Cer	218.76	148.38	201.81	133.79	174.15	102.74	68.22	51.71	250.54	228.15	344.04	214.65	179.61	131.07	603.37	606.23	174.26	268.3	176.26	217.76	471.07	414.83
640.62	265.85-266.78	DHCer40:0-OH	C17Cer	14.61	18.7	9.04	3.08	13.14	16.3	18.43	6.15	29.4	15.29	28.1	14.33	16.83	17.77	32.54	5.29	23.5	14.38	31.23	23.73	19.1	25.1
604.6	265.85-266.78	DHCer40:1(-H2O)	C17Cer	42.87	94.15	95.82	45.29	90.76	51.19	31.28	14.97	88.15	111.27	96.84	69.49	114.52	72.23	230.74	161.29	99.65	99.6	114.88	114.5	86.07	93.37
652.66	265.85-266.78	DHCer42:0	C17Cer	138.78	79.96	122.34	58.04	82.22	53.75	69.28	31.72	111.65	91.35	184.79	85.94	92.49	101.94	215.24	145.48	71.99	147.82	163.54	116.04	139	80.3
634.65	265.85-266.78	DHCer42:0(-H2O)	C17Cer	249.64	229.43	805.08	191.85	521.07	231.12	78.68	62.52	334.28	338.45	630.23	320.16	223.71	154.79	936.4	981.1	149.47	427.47	373.53	765.59	572.68	610.37
668.66	265.85-266.78	DHCer42:0-OH	C17Cer	42.01	32.22	29.28	25.48	30.85	34.39	18.9	26.88	31.21	41.55	28.18	29.24	20.72	18.87	38.24	30.27	28	28.91	41.33	21.04	25.78	25.49
632.63	265.85-266.78	DHCer42:1(-H2O)	C17Cer	252.24	163.69	238.86	309.36	160.75	147.53	71.49	55.3	232.02	252.65	264.38	255.55	145.62	135.32	424.91	588.1	182.66	241.21	251.67	277.51	446.75	604.4
680.69	265.85-266.78	DHCer44:0	C17Cer	7.22	14.92	9.44	3.39	18.59	0	9.93	14.82	17.97	21.16	39.93	22.88	12.55	10.98	30.64	8.31	14.64	15.61	0	57.53	25.59	0
660.67	265.85-266.78	DHCer44:1(-H2O)	C17Cer	29.66	41.87	40.48	22.82	43.47	19.7	14.53	19.27	51.58	44.13	62.92	34.92	30.08	24.35	63.16	42.33	35.19	28.26	55.21	37.03	44.11	38.39
382.27	265.85-266.78	S1DHP	C17Cer	134.81	191.98	123.25	103.78	142.1	124.99	103.52	79.57	151.42	168.49	180.38	83.36	92.97	85.44	155.12	95.73	151.74	82.59	100.19	124.31	199	144.23
364.26	265.85-266.78	S1DHP(-H2O)	C17Cer	131.19	161.22	227.84	69.3	130.68	158.97	80.65	75.16	123.52	138.68	119.98	95.83	75.07	90.19	164.08	130.42	186.2	116.22	131.2	130.79	219.8	156.73
380.26	263.84-264.77	S1P	C17Cer	148.36	214.32	168.97	162.07	270.84	181.55	155.67	112.07	197.47	189.93	231.73	139.83	164.67	164.65	344.03	169.32	194.45	248.41	218.65	210.43	287.98	199.08
362.25	263.84-264.77	S1P(-H2O)	C17Cer	154.56	141.13	103.78	107.57	137.72	116.47	62.44	92.06	177.35	150.19	118.44	105.96	102.95	85.32	186.87	112.28	164.56	135.73	122.75	133.22	218.34	127.22
599.46	183.64-184.57	SM28:2(-H2O)	C12SM	2.8	2.84	4.2	4.15	1.9	2.74	1.75	1.55	3.55	2.32	4.57	1.9	2.47	3.11	4.5	3.02	3.64	4.75	3.58	14.69	3.94	3.36
601.47	183.64-184.57	SM28:1(-H2O)	C12SM	1.87	2.55	4.8	2.45	2.15	2.35	1.41	1.98	3.97	3.62	4.68	2.34	1.69	6.3	3.75	2.98	4.1	3.08	2.53	5.76	4.31	4.46
603.49	183.64-184.57	SM28:0(-H2O)	C12SM	3.98	5.16	6.69	9.11	4.68	3.88	3	3.02	6.85	6.55	6.44	3.81	4.02	3.3	8.01	4.41	7.19	5.87	7.4	7.78	7.61	7.2
617.47	183.64-184.57	SM28:2	C12SM	25.5	27.12	33.23	15.66	20.38	15.74	11.83	7.58	42.53	23.75	43.94	20.32	23.38	15.23	44.04	26.75	38.85	30.57	38.1	30.79	54.57	56.95
619.48	183.64-184.57	SM28:1	C12SM	80.8	97.3	92.12	68.72	65.17	74.38	57.11	53	98.01	80.19	96.38	67.73	62.51	62.65	74.3	77.54	76.47	87.36	124.77	86.49	90.84	113.34
621.5	183.64-184.57	SM28:0	C12SM	12.73	19.85	18.48	17.13	10.08	9.25	6.88	7.3	14.9	15.57	19.72	12.78	9.75	13.81	12.08	14.42	11.04	14.54	21.04	15.46	13.04	19.52
627.49	183.64-184.57	SM30:2(-H2O)	C12SM	1.74	2.57	4.36	3.76	2.1	1.99	1.94	1.46	3.87	3.25	4.6	2.09	3.2	2.34	2.3	2.42	3.49	2.79	1.94	2.99	4.22	5.04
629.5	183.64-184.57	C12SM(-H2O)	C12SM	70.32	65.94	78.91	51.45	64.12	51.99	50.83	54.31	61.04	61.6	58.49	57.97	50.22	50.99	53.12	61.67	63.45	49.71	56.89	56.44	54.63	58.55
631.52	183.64-184.57	SM30:0(-H2O)	C12SM	6.6	6.36	7.39	5.84	5.56	5.83	4.56	5.06	6.14	7.3	7.71	4.51	5.04	4.84	6.87	7.17	7.87	5.09	4.84	7.24	5.94	7.09
649.53	183.64-184.57	SM30:0	C12SM	1231.57	1186.47	1286.58	1182.11	1253.48	1305.8	1081.68	1266.72	1252.42	1328.66	1309.9	1291.19	1263.9	1294.84	1287.57	1296.25	1369.11	1289.27	1279.7	1317.5	1308.97	1232.81
655.52	183.64-184.57	SM32:2(-H2O)	C12SM	2.44	2.99	3.06	4.01	1.72	2.29	2.51	1.97	3.5	1.9	4.58	2.49	2.57	3.1	2.94	2.69	4.07	2.47	3.86	2.53	3.23	3.43
657.53	183.64-184.57	SM32:1(-H2O)	C12SM	9.03	7.07	13.32	11.77	14.73	7.93	6.54	5.23	13.01	11.92	14.49	9.37	7.08	12.76	13.3	10.06	10.81	9.46	13.84	10.93	10.57	12.61
661.49	183.64-184.57	SM30:2-OH	C12SM	91.47	88.86	121.98	86.73	95.02	89.88	74.41	42.07	152.15	128.14	121.56	92.93	85.46	81.26	145.91	100.66	90.12	127.55	210.24	138.58	131.63	124.12
663.51	183.64-184.57	SM30:1-OH	C12SM	40.06	54.47	49.1	41.84	37.5	44.45	32.66	33.29	54.69	54.64	49.29	37.93	41.16	37.4	50.86	42.59	46.87	48.77	53.93	51.64	56.57	55.17
665.52	183.64-184.57	SM30:0-OH	C12SM	10	12.31	9.41	10.67	6.91	7.71	7.32	6.77	13.18	10.41	8.68	8.07	7.36	6.84	9.79	9.08	10.85	10.44	10.62	13.2	9.7	12.8
677.56	183.64-184.57	SM32:0	C12SM	281.23	218.84	387.39	281	287.11	230.09	203.76	104.65	315.89	266.84	365.62	227.76	217.65	199.87	393.88	275.61	247.1	336.01	489.71	331.37	333.78	356.86
683.55	183.64-184.57	SM34:2(-H2O)	C12SM	20.83	16.61	29.07	50.08	15.31	12.56	8.97	8.13	15.2	11.41	17.02	9.68	11.65	11.16	26.74	20.92	11.56	13.24	22.87	20.23	16.29	15.24
685.56	183.64-184.57	SM34:1(-H2O)	C12SM	79.36	61.48	88.08	97.62	65.1	53.15	50	39.31	59.86	58.44	65.45	59.58	54.76	54.62	88.97	118.72	53.92	69.43	95.62	95.54	74.21	81.63
689.52	183.64-184.57	SM32:2-OH	C12SM	1767.6	992.29	2203.75	1672.46	2027.29	1732.24	1487.96	901.5	1808.25	1885.88	1920.94	1432.11	1316.24	1398.17	2418.25	1975.97	1320.91	1925	2770.51	2500.96	1774.63	1948.73
691.54	183.64-184.57	SM32:1-OH	C12SM	143.66	112.82	174.68	126.31	148.69	134.07	119.64	67.39	182.96	151.07	154.17	105.09	103.19	106.75	201.71	155.35	100.88	152.87	233.96	177.11	143.01	160.94
693.55	183.64-184.57	SM32:0-OH	C12SM	10	7.93	11.96	10.26	8.03	8.47	7.65	5.58	7.66	8.43	9.89	7.89	7.02	6.33	12.99	8.14	5.41	12.22	14.12	10.44	8.68	13.24
705.59	183.64-184.57	SM34:0	C12SM	3522.29	2778.74	3513.18	3731.58	2368.72	1918.42	2467.48	1901.78	2223.68	2400.98	2647.2	2450.49	2532.32	2413.13	4415.13	4460.51	2257.17	3868.47	4098.6	3993.12	2440.3	3209.9
711.58	183.64-184.57	SM36:2(-H2O)	C12SM	15.25	9.27	16.84	13.35	9.91	8.96	7.61	6.31	10.73	7.58	14.15	8.52	9.49	7.57	15.25	10.99	10.05	8.78	15.79	15.26	14.47	14.18
713.6	183.64-184.57	SM36:1(-H2O)	C12SM	31.28	40.93	30.75	104.91	18.84	22.89	19.5	17.74	41.15	21.57	71.24	38.42	18.94	20.46	28.74	25.11	26.73	23.82	35.81	30.03	46.16	40.11
715.61	183.64-184.57	SM36:0(-H2O)	C12SM	170.31	94.44	183.34	138.68	128.79	128.31	108.89	59.77	140.58	126.4	127.85	90.73	114.67	111.01	230.94	174.64	114.95	142.02	221.22	201.26	145.16	133.11
717.55	183.64-184.57	SM34:2-OH	C12SM	967.03	614.68	974.37	810.19	830.9	863.86	659.86	378.19	851.26	887.82	774.66	593.47	751.61	649.77	1191.62	1023.2	587.77	982.71	1245.77	1243.97	715.16	820.4
719.57	183.64-184.57	SM34:1-OH	C12SM	460.77	386.27	466.6	425	383.8	345.66	341.4	318.15	402.26	405.48	387.23	391.73	359.36	337.54	503.34	509.98	340.26	472.37	520.82	585.03	355.52	396.93
721.59	183.64-184.57	SM34:0-OH	C12SM	90.99	64.48	69.53	98.8	61.57	49.05	54.57	62.15	52.71	60.79	66.35	75.2	63.23	76.45	86.82	106.67	49.53	83.35	94.53	101.36	65.45	80.83
727.58	183.64-184.57	SM36:2-OH(-H2O)	C12SM	357.22	153.22	333.7	282.4	208.87	201.45	189.28	131.72	185.47	189.91	210.88	149.53	187.09	212.11	419.67	296.6	238.5	217.54	432.2	356.98	288.46	236.38
733.62	183.64-184.57	SM36:0	C12SM	836.93	558.38	804.58	983.88	639.39	404.07	619.16	372.25	601.04	425.71	619.62	320.7	502.13	504.2	872.96	626.78	627.51	768.75	770.94	623.4	726.85	686.36
739.61	183.64-184.57	SM38:2(-H2O)	C12SM	8.48	19.55	13.3	87.22	6.72	6.72	7.8	6.35	12.61	7.38	11.65	4.6	6.24	7.83	9.04	8.2	7.82	8.3	13.39	15.7	10.39	9.62
741.63	183.64-184.57	SM38:1(-H2O)	C12SM	28.17	16.96	34.71	35.53	16.84	16.73	15.71	10.49	21.39	19.76	23.89	15.19	16.42	15.58	25.15	18.79	16.35	25.82	35.34	28.6	24.31	25.52
745.59	183.64-184.57	SM36:2-OH	C12SM	606.56	366.01	566.46	541.3	458.8	372.21	381.37	217.78	529.5	520.51	507.64	335.67	339.97	403.47	661.15	474.27	437.99	520.72	814.46	620.67	447.97	419.83
747.6	183.64-184.57	SM36:1-OH	C12SM	132.96	92.21	142.38	146.87	96.08	81.96	91.93	58.29	87.67	94.24	105.87	70.02	79.29	83.2	138.03	95.7	88.71	102.75	164.21	130.24	97.48	100.78
749.62	183.64-184.57	SM36:0-OH	C12SM	19.16	12.52	22.73	30.98	15.92	12.05	15.53	16.23	13.63	17.29	19.27	12.67	12.34	16.86	22.08	18.26	15.58	18.79	22.32	23.01	17.17	19.29
761.65	183.64-184.57	SM38:0	C12SM	712.64	266.48	417.5	317.27	414.7	245.79	307.38	168.07	428.12	246.15	517.45	278.44	330.14	288.88	627.29	422.98	396.65	508.11	587.69	322.56	482.78	322.13
767.64	183.64-184.57	SM40:2(-H2O)	C12SM	54.32	49.76	33.31	246.89	41.89	24.73	27.77	26.61	52.53	41.62	52.63	24.4	23.22	43.12	37.91	31.03	37.95	29.42	38.33	35.87	37.24	47.41
769.66	183.64-184.57	SM40:1(-H2O)	C12SM	153.24	74.84	103.57	297.27	91.73	62	73.98	58.14	65.52	70.54	86.27	55.01	58.23	65.68	75.42	53.47	85.88	62.31	84.02	82	84.45	90.19
773.62	183.64-184.57	SM38:2-OH	C12SM	1840.33	586.23	1439.25	645.11	1725.05	1131.61	887.89	400.5	1782.18	1049.28	1562	928.45	1025.06	927.56	2139.72	1203.76	1346.83	1657.9	2662.43	1246.17	1537.13	1028.28
775.63	183.64-184.57	SM38:1-OH	C12SM	246.19	91.33	190.24	130.65	189.85	135.5	128.14	87.32	212.42	138.4	211.65	102.83	119.12	118.73	263.03	145.83	178.89	221.93	315.18	149.19	199.23	155.81
777.65	183.64-184.57	SM38:0-OH	C12SM	33.14	16.61	25.76	35.88	21.72	15.5	21.29	19.91	28.37	17.89	21.61	12.48	14.53	14.99	22.92	17.64	27.62	25.58	33.89	21.75	23.98	20.34
789.68	183.64-184.57	SM40:0	C12SM	1140.96	450.4	982.53	612.87	958.47	485.91	718.94	382.8	732.34	447.6	1080.95	571.49	717.14	547.76	1474.44	827.06	843.23	1197.08	1189.75	698.27	1094.33	696.13
795.67	183.64-184.57	SM42:2(-H2O)	C12SM	164.29	108.45	166.84	266.01	124.02	88.56	86.57	90.83	81.9	101.5	91.22	74.8	80.1	88.8	105.77	88.4	98.24	93.73	120.14	134.36	107.48	114.4
797.69	183.64-184.57	SM42:1(-H2O)	C12SM	519.06	294.78	534.46	403.74	435.07	396.76	293.3	190.67	389.06	348.22	355.59	245.06	337.86	312.35	483.77	344.29	330.66	453.31	727.98	597.42	378.24	387.41
801.65	183.64-184.57	SM40:2-OH	C12SM	4672.7	1458.76	4068	2034.85	3737.02	2220.57	2487.25	1350.28	3441.28	2251.33	4026.73	2117.96	2939.02	2063.29	5453.7	3310.64	3567.77	4563.98	5805.15	3200.87	4046.87	2873.37
803.66	183.64-184.57	SM40:1-OH	C12SM	644.45	205.96	499.51	329.71	516.9	273.98	323.3	191.51	435.79	272.23	539.7	248.76	325.39	234.94	583.4	384.02	452.92	605.08	670.85	372.87	502.7	385.74
805.68	183.64-184.57	SM40:0-OH	C12SM	160.97	67.57	141.89	228.44	78.94	44.02	92	109.82	53.97	69.5	73.54	49.95	52.74	49.8	72.55	50.59	127.32	128.95	135.89	86.5	66.98	66.07
809.65	183.64-184.57	SM42:3-OH(-H2O)	C12SM	1264.36	676.08	1269.23	1058.33	844.81	881.17	649.8	579.46	645.18	703.25	620.05	634.92	722.85	703.51	1081.45	839.01	722.42	947.02	1515.24	1377.14	800.45	1025.83
817.72	183.64-184.57	SM42:0	C12SM	772.35	293.37	434.89	332.35	490.03	297.8	341.29	247.26	449.64	271.73	571.61	341.09	407.4	289.12	731.88	525.48	442.06	714.83	695.79	394.65	639.26	503.3
823.71	183.64-184.57	SM44:2(-H2O)	C12SM	40.21	42.74	48.08	98.97	39.05	25.31	21.26	25.91	23.46	44.18	27.72	21.32	21.66	26.16	27.89	23.44	20.98	28.19	36.83	53.08	25.47	36.54
825.72	183.64-184.57	SM44:1(-H2O)	C12SM	205.45	227.82	334.77	246.04	193.18	168.98	111.56	110.67	172.74	243.66	146.87	146.07	135.76	156.51	185.41	180.3	120.99	194.56	314.39	346.73	157.41	226.89
829.68	183.64-184.57	SM42:2-OH	C12SM	629.3	591.82	670.26	669.77	494.92	381.81	376.22	275.42	467.82	510.49	483.31	361.36	327.23	361.15	662.48	540.28	374.58	505.38	788.85	456.07	476.65	521.36
831.7	183.64-184.57	SM42:1-OH	C12SM	227.36	183.36	178.73	263.77	148.22	121.81	134.62	137.05	130.76	159.23	154.46	153.67	112.03	146.08	190.63	208.22	115.48	205.94	246.63	201.71	157.26	181.32
833.71	183.64-184.57	SM42:0-OH	C12SM	52.95	45.06	46.72	92.37	32.98	28.55	31.71	44.36	28.81	36.77	34.63	36.3	30.91	33.93	39.44	44.97	36.68	52.75	60.69	44.55	34.58	41.59
839.7	183.64-184.57	SM44:3	C12SM	86.25	114.11	118.56	163.72	70.46	65.99	55.81	82.23	45.24	83.96	47.3	64.8	54.3	67.82	87.17	90.05	45.88	74.44	116.07	115.32	57.93	87.21
841.72	183.64-184.57	SM44:2	C12SM	120.85	127.28	131.48	174.45	101.21	74.18	73.97	91.2	69.14	99.54	70.52	71.5	64.15	75.8	115.41	111.52	56.73	102.04	147.34	125.7	81.49	111.02
843.73	183.64-184.57	SM44:1	C12SM	61.26	75.84	71.07	119.77	51	43.52	36.84	44.76	43.97	63.37	42.31	35.78	30.28	39.16	69.69	67.68	38.33	63.6	71.01	59.62	45.07	50.59
845.75	183.64-184.57	SM44:0	C12SM	22.92	25.45	31.74	43.22	22.33	17.74	12.24	16.55	17.83	24.03	19.56	15.22	13.24	15.94	27.01	28.61	15.91	26.3	34.59	27.46	12.72	19.56
464.205	376.74-377.67	LysoPS14:2	PS31:1	0	0	0	0	0	0	0	0	0	0	0	0	0	0	0	0	0	0	0	0	0	0
466.221	378.76-379.69	LysoPS14:1	PS31:1	7.1	104.9	387.11	145.26	0	71.12	40.54	422.21	242.12	123.62	22.22	93.99	0	0	28.65	22.38	0	14.05	0	33.72	0	206.55
468.236	380.78-381.70	LysoPS14:0	PS31:1	0	0	0	0	0	0	0	0	0	0	0	0	0	0	0	0	0	0	0	0	0	0
492.236	404.78-405.70	LysoPS16:2	PS31:1	0	0	0	0	0	0	0	0	0	0	0	0	0	0	0	0	0	0	0	0	0	0
494.252	406.79-407.72	LysoPS16:1	PS31:1	0	0	0	0	0	0	0	0	0	0	0	0	0	0	0	0	0	0	0	0	0	0
496.268	408.81-409.74	LysoPS16:0	PS31:1	0	0	0	0	0	0	0	0	0	0	0	0	0	0	0	0	0	0	0	0	0	0
520.268	432.81-433.74	LysoPS18:2	PS31:1	0	0	0	0	0	0	0	0	0	0	0	0	0	0	0	0	0	0	0	0	0	0
522.283	434.82-435.75	LysoPS18:1	PS31:1	0	0	0	0	0	0	0	0	0	0	0	0	0	0	0	0	0	0	0	0	0	0
524.299	436.84-437.77	LysoPS18:0	PS31:1	0	0	0	0	0	0	0	0	0	0	0	0	0	0	0	0	0	0	0	0	0	0
539.226	240.58-241.51	LysoPI14:2	PI31:1	83.4	34.9	71.08	38.9	329.01	109.46	189.98	130.74	37.98	80.8	145.76	248.8	113.56	56.53	65.76	96.74	74.37	101.2	117.93	158.84	198.02	226.94
541.241	240.58-241.51	LysoPI14:1	PI31:1	168.77	221.35	729.71	456.84	712.45	482.74	208.81	378.87	458.89	482.88	383.25	670.45	344.73	427.93	494.24	431.47	333.28	409.09	578.34	947.91	601.05	679.96
543.257	240.58-241.51	LysoPI14:0	PI31:1	126.12	85.36	212.1	122.2	66.28	126.73	116.78	150.11	162.11	92.31	124.91	284.63	168.08	175.45	213.9	170.18	316.48	96.97	165.91	393.86	191.79	403.14
548.299	460.84-461.77	LysoPS20:2	PS31:1	0	0	0	0	0	0	0	0	0	0	0	0	0	0	0	0	0	0	0	0	0	0
550.314	462.85-463.78	LysoPS20:1	PS31:1	0	0	0	0	0	0	0	0	0	0	0	0	0	0	0	0	0	0	0	0	0	0
552.33	464.87-465.80	LysoPS20:0	PS31:1	0	0	0	0	0	0	0	0	0	0	0	0	0	0	0	0	0	0	0	0	0	0
567.257	240.58-241.51	LysoPI16:2	PI31:1	75.9	42.73	19.97	93.23	64.71	90.91	34.47	89.32	21.71	77.75	48.03	39.29	74.86	73.3	16.59	53.94	86.79	65.45	211.36	147.68	81.43	137.26
569.273	240.58-241.51	LysoPI16:1	PI31:1	207.53	91.6	127.38	552.39	920.24	540.61	302.92	176.41	186.28	160.26	244.78	423.15	378.67	121.22	307.39	201.16	409.83	372.52	581.39	718.39	443.57	371.57
571.288	240.58-241.51	LysoPI16:0	PI31:1	75.34	96.56	287.52	95.14	283.82	304.77	59.25	185.79	154.76	294.34	263.22	107.1	238.29	74.81	77.82	146.68	173.45	202.22	328.28	478.8	256.76	409.68
576.33	488.87-489.80	LysoPS22:2	PS31:1	0	0	0	0	0	0	0	0	0	0	0	0	0	0	0	0	0	0	0	0	0	0
578.346	490.89-491.81	LysoPS22:1	PS31:1	0	0	0	0	0	0	0	0	0	0	0	0	0	0	0	0	0	0	0	0	0	0
580.361	492.90-493.83	LysoPS22:0	PS31:1	0	0	0	0	0	0	0	0	0	0	0	0	0	0	0	0	0	0	0	0	0	0
595.288	240.58-241.51	LysoPI18:2	PI31:1	212.55	137.43	158.78	117.62	469	199.85	170.84	284.02	325.56	231.79	310.24	302.53	99.09	167.89	343.73	196.52	203.53	135.69	257.48	331.7	334.29	515.06
597.304	240.58-241.51	LysoPI18:1	PI31:1	190.54	234.54	170.13	97.34	426.64	595.75	87.71	299.11	294.56	328.77	322.86	600.89	190.09	230.24	193.83	253.94	435.67	342.07	311.92	657.38	288.62	730.17
599.32	240.58-241.51	LysoPI18:0	PI31:1	281.14	507.28	1338.32	512.34	931.86	846.55	423.88	493.44	491.86	523.19	506.04	421.57	418.05	238.03	324.9	526	248.63	445.91	469.04	2166.87	481.59	742.36
619.92	226.77-227.70	CL56:0	CL56:0	7000	7000	7000	7000	7000	7000	7000	7000	7000	7000	7000	7000	7000	7000	7000	7000	7000	7000	7000	7000	7000	7000
623.32	240.58-241.51	LysoPI20:2	PI31:1	24.38	31.62	35.1	129.65	18.9	207.32	8.1	47.75	39.54	34.76	45.01	68.66	23.75	23.83	46.29	8.28	28.64	97.73	3.74	125.27	34.94	95.32
625.335	240.58-241.51	LysoPI20:1	PI31:1	23.6	55.65	103.62	39.75	247.77	79.28	61.67	42.28	55.06	56.87	44.45	50.19	43.38	76.64	74.33	60.59	27.79	84.65	19.66	95.25	84.88	116.71
627.351	240.58-241.51	LysoPI20:0	PI31:1	82.75	11.98	45.01	112.45	86.73	213.26	83.89	100.63	29.77	95.72	92.93	159.07	87.98	67.52	189.45	124.86	92.18	93.76	59.36	286.71	115.21	118.65
651.351	240.58-241.51	LysoPI22:2	PI31:1	75.51	35.91	22.56	114.16	311.86	290.62	74.31	65.69	20.37	65.02	104.83	42.47	136.47	60.49	207.63	95.57	106.22	134.6	159.62	362.44	229.92	79.02
653.367	240.58-241.51	LysoPI22:1	PI31:1	57.43	46.84	106.96	75.72	99.87	230.38	21.89	150.56	54.54	53.58	166.89	189.12	62.59	37.79	251.74	110.33	110.15	509.24	847.74	369.87	196.57	185.58
655.382	240.58-241.51	LysoPI22:0	PI31:1	29.5	49.95	20.16	17.72	7.31	25.65	80.93	91.05	8.67	7.12	27.96	110.09	37.22	58.23	14.31	36.8	21.76	31.84	52.62	97.34	145.9	29.28
666.341	578.88-579.81	PS28:6	PS31:1	0	0	0	0	0	0	0	0	0	0	0	0	0	0	0	0	0	0	0	0	0	0
668.356	580.90-581.82	PS28:5	PS31:1	0	0	0	0	0	0	0	0	0	0	0	0	0	0	0	0	0	0	0	0	0	0
670.372	582.91-583.84	PS28:4	PS31:1	0	0	0	0	0	0	0	0	0	0	0	0	0	0	0	0	0	0	0	0	0	0
672.388	584.93-585.86	PS28:3	PS31:1	0	0	0	0	0	0	0	0	0	0	0	0	0	0	0	0	0	0	0	0	0	0
674.403	586.94-587.87	PS28:2	PS31:1	0	0	0	0	0	0	0	0	0	0	0	0	0	0	0	0	0	0	0	0	0	0
676.419	588.96-589.89	PS28:1	PS31:1	0	0	0	0	0	0	0	0	0	0	0	0	0	0	0	0	0	0	0	0	0	0
678.435	590.97-591.90	PS28:0	PS31:1	0	0	0	0	0	0	0	0	0	0	0	0	0	0	0	0	0	0	0	0	0	0
680.393	592.93-593.86	PS(O-)30:6	PS31:1	0	0	0	0	0	0	0	0	0	0	0	0	0	0	0	0	0	0	0	0	0	0
682.408	594.95-595.88	PS(O-)30:5	PS31:1	0	0	0	0	0	0	0	0	0	0	0	0	0	0	0	0	0	0	0	0	0	0
684.424	596.96-597.89	PS(O-)30:4	PS31:1	0	0	0	0	0	0	0	0	0	0	0	0	0	0	0	0	0	0	0	0	0	0
686.44	598.98-599.91	PS(O-)30:3	PS31:1	0	0	0	0	0	0	0	0	0	0	0	0	0	0	0	0	0	0	0	0	0	0
688.455	600.99-601.92	PS(O-)30:2	PS31:1	0	0	0	0	0	0	0	0	0	0	0	0	0	0	0	0	0	0	0	0	0	0
690.471	603.01-603.94	PS(O-)30:1	PS31:1	0	0	0	0	0	0	0	0	0	0	0	0	0	0	0	0	0	0	0	0	0	0
692.487	605.03-605.96	PS(O-)30:0	PS31:1	0	13.56	0	0	0	0	0	0	0	0	0	0	0	0	0	0	0	0	0	0	0	0
694.372	606.91-607.84	PS30:6	PS31:1	0	0	0	0	0	0	0	0	0	0	0	0	0	0	0	0	0	0	0	0	0	0
696.388	608.93-609.86	PS30:5	PS31:1	0	0	0	0	0	0	0	0	0	0	0	0	0	0	0	0	0	0	0	0	0	0
697.97	252.79-253.72	CL68:6_C16:1	CL56:0	7.98	0	0	0	0	0	0	0	0	0	0	0	0	0	0	0	0	19.74	0	193.83	0	0
697.97	278.80-279.73	CL68:6_C18:2	CL56:0	38.55	25.61	0	262.16	400.23	0	34.38	44.03	42.49	92.45	132.18	209.87	157.4	67.49	144.01	86.24	151	64.13	84.82	542.06	352.66	124.15
698.403	610.94-611.87	PS30:4	PS31:1	0	0	0	0	0	0	0	0	0	0	0	0	0	0	0	0	0	0	0	0	0	0
698.98	252.79-253.72	CL68:5_C16:1	CL56:0	31.38	10.68	0	341.94	182.68	100.8	0	41.2	0	0	72.86	172.06	161.22	21.98	121.97	52.03	49.13	108.21	72.11	455.17	207.67	52.35
698.98	254.80-255.73	CL68:5_C16:0	CL56:0	62.25	32.63	57.4	402.37	834.68	385.16	57.31	65.16	96.68	65.51	105.17	223.94	148.58	90.89	148.68	72.14	150.74	112.21	216.1	1031.1	377.86	167.65
698.98	278.80-279.73	CL68:5_C18:2	CL56:0	54.69	50.68	0	347.28	0	68.97	74.8	19.91	60.84	82.75	76.9	201.26	251.31	89.9	273.01	84.97	122.41	86.42	150.42	967.7	317.25	281.32
698.98	280.82-281.75	CL68:5_C18:1	CL56:0	174.19	234.08	70.01	1394.26	517	535.24	133.76	59.7	251.57	166.39	97.8	456.38	354.24	290.31	518.65	175.41	329.45	331.54	741.87	4918.72	984.57	1096.01
699.99	252.79-253.72	CL68:4_C16:1	CL56:0	0	0	0	0	0	0	0	0	0	0	0	0	0	0	0	0	0	29.77	0	0	0	0
699.99	254.80-255.73	CL68:4_C16:0	CL56:0	17.99	3.69	0	0	0	111.01	0	0	0	0	0	0	17.35	0	46.51	10.36	0	47.89	80.54	93.19	0	0
699.99	278.80-279.73	CL68:4_C18:2	CL56:0	22.27	10.49	0	0	0	60.75	0	0	0	33.85	42.71	55.19	64.62	15.47	87.91	30.71	0	33.44	0	252.84	144.55	87.01
699.99	280.82-281.75	CL68:4_C18:1	CL56:0	74.53	60.7	0	408.36	243.4	0	0	34.81	73.04	83.02	80.93	106.69	116.93	72.72	178.07	135.43	95.8	130.3	194.98	711.59	313.82	237.45
700.419	612.96-613.89	PS30:3	PS31:1	0	0	0	0	0	0	0	0	0	0	0	0	0	0	0	0	0	0	0	0	0	0
700.99	252.79-253.72	CL68:3_C16:1	CL56:0	19.54	0	0	0	0	0	0	40.26	0	0	0	52.68	78.03	0	62.74	0	0	54.95	56.22	168.8	0	35.76
700.99	254.80-255.73	CL68:3_C16:0	CL56:0	75.51	33.05	0	592.17	0	627.48	83.75	48.37	40.31	40.22	80.19	403.41	219.42	114.3	244.94	97.66	73.57	166.69	167.47	1123.2	335.7	131.3
700.99	278.80-279.73	CL68:3_C18:2	CL56:0	38.7	39	0	212.17	0	0	48.06	44.77	80.94	0	11.89	125.8	121.53	25	157.94	41.58	28.46	31.61	64	384.83	283.06	166.25
700.99	280.82-281.75	CL68:3_C18:1	CL56:0	241.38	240.59	66.11	1112.83	568.64	534.08	178.8	59.17	218.28	258.17	157.75	550.44	488.11	244.68	553.62	183.43	258.43	316.09	873.07	3962.84	1302.75	1093.3
702.435	614.97-615.90	PS30:2	PS31:1	0	0	0	0	0	0	0	0	0	0	0	0	0	0	0	0	0	0	0	0	0	0
704.45	616.99-617.92	PS30:1	PS31:1	0	4.96	0	0	0	0	0	0	0	0	0	0	0	0	0	0	0	0	0	0	0	0
706.466	619.01-619.93	PS30:0	PS31:1	0	0	0	0	0	0	0	0	0	0	0	0	0	0	0	0	0	0	0	0	0	0
708.424	620.96-621.89	PS(O-)32:6	PS31:1	0	0	0	0	0	0	0	0	0	0	0	0	0	0	0	0	0	0	0	0	0	0
710.44	622.98-623.91	PS(O-)32:5	PS31:1	0	0	0	0	0	0	0	0	0	0	0	0	0	0	0	0	0	0	0	0	0	0
710.98	252.79-253.72	CL70:7_C16:1	CL56:0	0	5.87	0	0	0	0	0	0	0	0	0	0	27.55	25.48	0	0	0	42.99	0	0	0	0
710.98	278.80-279.73	CL70:7_C18:2	CL56:0	141.09	76.91	140.42	1068.03	336.16	228.98	74.81	44.85	159.29	124.79	104.89	439.94	742.91	132.37	473.45	151.3	223.51	219.53	394.81	1140.24	399.85	367.15
711.99	252.79-253.72	CL70:6_C16:1	CL56:0	0	0	0	0	0	0	0	0	0	0	0	0	0	0	0	0	0	0	0	0	0	0
711.99	254.80-255.73	CL70:6_C16:0	CL56:0	60.65	35.85	197.39	307.54	238.11	210.13	61.83	109.05	430.23	227.36	177.7	778.5	142.51	109.94	379.72	114.92	247.53	130.65	513.73	649.95	464.6	284.65
711.99	278.80-279.73	CL70:6_C18:2	CL56:0	45.53	19.49	45.13	146.39	0	0	0	19.37	27.54	0	27.35	0	101.04	26.99	75.54	44.27	17.54	29.37	79.02	114.71	134.82	63.12
711.99	280.82-281.75	CL70:6_C18:1	CL56:0	55.42	42.37	84.59	672.64	290.02	367.02	21.91	30.81	61.71	60.78	38.62	222.94	284.19	56.76	198.34	67.65	40.81	110.58	251.52	702.82	202.73	185.46
712.455	624.99-625.92	PS(O-)32:4	PS31:1	0	0	0	0	0	0	0	0	0	0	0	0	0	0	0	0	0	0	0	0	0	0
712.99	252.79-253.72	CL70:5_C16:1	CL56:0	4.66	0	0	0	206.88	0	0	0	25.32	0	0	0	0	0	0	0	0	12.93	0	0	0	0
712.99	254.80-255.73	CL70:5_C16:0	CL56:0	31.59	41.53	0	137.59	0	198.41	63.97	46.49	107.5	79.8	74.94	177.45	50.64	39.56	123.52	37.12	66.76	60.75	0	499.69	261.3	155.17
712.99	278.80-279.73	CL70:5_C18:2	CL56:0	41.66	36.46	99.87	384.45	235.44	144.18	37.39	47.92	29.72	52.22	17.74	0	432.5	30.97	177.14	69.41	55.61	68.34	203.14	680.23	199.82	230.83
712.99	280.82-281.75	CL70:5_C18:1	CL56:0	444.06	333.54	733.1	3086.04	1599.24	1722.57	390.33	261.81	677.92	611.49	258.41	1480.75	2195.43	635.43	1213.15	365.74	506.97	584.9	1331.06	4459.69	1750.62	1000.35
714	254.80-255.73	CL70:4_C16:0	CL56:0	13.14	14.34	0	0	0	0	0	21.28	0	0	42.88	0	0	31.35	0	22.28	73.75	51.56	56.97	232.27	74.67	51.55
714	278.80-279.73	CL70:4_C18:2	CL56:0	39.96	24.68	70.68	0	0	93.06	0	47.54	178.79	46.15	100.83	136.07	207.18	26.06	137.89	75.46	118.21	50.03	0	69.28	161.76	52.51
714	280.82-281.75	CL70:4_C18:1	CL56:0	93.3	50.41	74.48	695.95	334.69	319.56	58.57	35.81	112.02	94.51	92.46	253.46	305.44	56.64	215.22	67.62	103.55	109.97	263.09	1301.41	208.16	121.86
714.471	627.01-627.94	PS(O-)32:3	PS31:1	0	0	0	0	0	0	0	0	0	0	0	0	0	0	0	0	0	0	0	0	0	0
715.01	254.80-255.73	CL70:3_C16:0	CL56:0	25.21	25.32	0	0	222.08	95.91	30.22	39.85	61.2	43.73	20.11	170.82	45.09	49.22	0	46.73	50.56	69.81	84.77	264.83	176.21	105.24
715.01	280.82-281.75	CL70:3_C18:1	CL56:0	217.17	201.78	293.37	1830.44	1020.06	987.99	160.63	83.69	310.09	266.48	132.8	804.65	1054.12	279.84	652.02	164.04	323.71	296.51	544.01	3502.21	739.31	560.64
716.02	254.80-255.73	CL70:2_C16:0	CL56:0	16.23	18.56	0	0	0	0	0	29.12	0	26.12	30.92	0	0	13.01	0	38.48	0	32.05	0	136.56	0	72.47
716.02	280.82-281.75	CL70:2_C18:1	CL56:0	46.32	32.38	0	227.4	151.25	198.65	32.83	23.75	173.04	97.07	77.96	62.28	197.05	70.54	188.31	117.74	106.3	82.9	168.9	455.05	157.96	189.25
716.02	282.83-283.76	CL70:2_C18:0	CL56:0	30.56	7.25	0	0	0	88.23	0	52.21	0	0	35.48	158.5	164.19	0	31.72	30.04	37.96	53.95	131.71	441.95	54.94	40.94
716.02	308.85-309.78	CL70:2_C20:1	CL56:0	0	0	0	0	0	0	0	0	0	0	0	0	0	0	0	0	0	0	0	0	0	0
716.487	629.03-629.96	PS(O-)32:2	PS31:1	0	0	0	0	0	0	0	0	0	0	0	0	0	0	0	0	0	0	0	0	0	0
718.466	631.01-631.94	PS31:1	PS31:1	33000	33000	33000	33000	33000	33000	33000	33000	33000	33000	33000	33000	33000	33000	33000	33000	33000	33000	33000	33000	33000	33000
720.518	633.06-633.99	PS(O-)32:0	PS31:1	826.9	802.13	931.21	841.85	964.78	825.6	895.46	757.72	740.38	835.27	902.47	668.93	812.46	836.8	609.18	914.68	964.91	808.82	936.68	987.79	1284.04	719.26
721.97	252.79-253.72	CL72:10_C16:1	CL56:0	6.26	0	0	0	0	0	0	0	0	0	27.09	0	66.05	0	0	46.55	0	35.05	0	181.91	0	41.54
721.97	302.80-303.73	CL72:10_C20:4	CL56:0	38.12	25.41	85.89	203.33	251.62	201.67	0	121.59	202.73	90.07	65.98	242.55	71.59	0	186.97	63.96	31.31	71.61	0	150.13	107.41	88.24
722.403	634.94-635.87	PS32:6	PS31:1	0	10.5	0	0	0	0	0	0	0	0	0	0	0	0	0	0	0	0	0	0	0	0
722.98	252.79-253.72	CL72:9_C16:1	CL56:0	44.21	0	0	195.46	283.72	91.85	36.79	30.79	0	0	107.33	182.84	195.82	35.21	137.72	47.45	93	92.48	101.83	335.24	133.06	94.71
722.98	254.80-255.73	CL72:9_C16:0	CL56:0	111.72	65.83	0	1243.14	337.11	541.08	194.63	140.38	182.13	128.49	189.57	569.31	401.5	208.76	248.13	110.64	265.96	289.2	475.43	1518.83	495.65	413.59
722.98	276.79-277.72	CL72:9_C18:3	CL56:0	23.56	17.72	0	142.22	203.53	208.92	37.84	40.6	63.25	38.92	36.51	251.94	149.96	12.74	124.19	61.03	50.45	63.74	216.81	204.11	160.86	144.16
722.98	278.80-279.73	CL72:9_C18:2	CL56:0	45.2	19.04	0	308.58	295.91	151.7	0	0	0	37.96	81.34	91.09	214.4	14.94	236.22	62.35	68.51	80.02	199.78	630.68	139.49	78.37
722.98	302.80-303.73	CL72:9_C20:4	CL56:0	23.42	0	0	0	0	0	0	45.84	0	0	17.44	0	48.59	8.52	47.12	41.89	36.09	32.24	0	183.4	0	50.54
723.99	278.80-279.73	CL72:8_C18:2	CL56:0	5.25	10.62	0	0	0	0	0	0	0	0	36.11	0	68.9	25.43	22.29	43.22	0	48.96	0	0	0	29.76
724.419	636.96-637.89	PS32:5	PS31:1	0	0	0	0	0	0	0	0	0	0	0	0	0	0	0	0	0	0	0	0	0	0
724.99	278.80-279.73	CL72:7_C18:2	CL56:0	63.14	14.47	0	295.42	210.34	187.02	26.32	36.5	0	0	65.92	343.92	210.43	53.73	141.82	86.45	22.06	79.55	67.61	558.48	152.61	94.3
724.99	280.82-281.75	CL72:7_C18:1	CL56:0	205.87	97.96	0	1916.06	1472.91	1244.92	239.25	79.68	106.45	151.68	328.86	1281.71	573.42	206.4	778.55	309.84	233.24	475.17	950.37	2682.44	970.55	470.07
726	278.80-279.73	CL72:6_C18:2	CL56:0	22.94	0	0	0	0	0	0	0	0	28.12	39.35	0	0	12.33	128.96	63.85	0	43.9	155.32	0	74.55	44.78
726	280.82-281.75	CL72:6_C18:1	CL56:0	41.41	19.31	0	246.6	203.9	246.58	39.02	27.24	0	52.58	32.27	210.54	107.13	30.88	107.01	112.81	40.38	95.26	177.15	474.8	148.02	35.96
726.435	638.97-639.90	PS32:4	PS31:1	0	0	0	0	0	0	0	0	0	0	0	0	0	0	0	0	0	0	0	0	0	0
727.01	278.80-279.73	CL72:5_C18:2	CL56:0	41.16	5.32	0	343.03	268.02	0	28.47	0	0	0	55.17	0	105.4	45.42	206.21	56.74	43.81	73.85	0	308.67	132.5	116.16
727.01	280.82-281.75	CL72:5_C18:1	CL56:0	158.76	79.32	0	1710.29	916.95	1008.54	206.65	30.36	195.69	129.02	174.74	870.31	528.3	152.04	660.03	248.85	157.02	395.49	673.16	3056.54	736.03	368.63
727.01	282.83-283.76	CL72:5_C18:0	CL56:0	112.76	24.93	0	572.34	592.69	485.14	126.47	66.17	35.31	88.42	145.62	489.68	337.68	98.5	254.56	135.79	115.13	149.39	391.92	1017.57	319.51	140.34
728.02	280.82-281.75	CL72:4_C18:1	CL56:0	37.4	14.35	0	256.73	0	180.48	36.78	0	0	30.19	68.07	0	153.11	63.74	164.85	100.45	13.47	100.81	153.5	673.9	207.11	99.94
728.45	640.99-641.92	PS32:3	PS31:1	0	0	0	0	0	0	0	0	0	0	0	0	0	0	0	0	0	0	0	0	0	0
730.466	643.01-643.93	PS32:2	PS31:1	0	0	0	0	0	0	0	0	0	0	0	0	0	0	0	0	0	0	0	0	0	0
732.482	645.02-645.95	PS32:1	PS31:1	0	17.17	0	0	0	0	0	0	0	0	0	0	0	0	0	0	0	0	0	0	0	0
734.497	647.04-647.97	PS32:0	PS31:1	15.42	3.92	0	0	0	0	0	0	0	0	0	0	0	0	0	0	0	0	0	0	0	0
734.98	252.79-253.72	CL72:11_C16:1	CL56:0	5.18	0	0	0	0	0	0	0	0	0	0	0	0	0	0	11.41	0	13.5	0	0	0	0
734.98	278.80-279.73	CL72:11_C18:2	CL56:0	37.52	27.13	39.48	190.88	0	0	0	22.2	88.93	67.05	84.67	0	136.77	0	63.84	105.45	53.26	56.59	0	457.76	184.95	144.55
734.98	302.80-303.73	CL72:11_C20:4	CL56:0	13.82	18.22	41.7	205.06	0	0	0	0	57.85	40.69	0	0	133.02	0	0	0	0	0	0	0	0	70.15
734.98	326.80-327.73	CL72:11_C22:6	CL56:0	7.21	14.95	0	0	0	0	0	0	0	0	0	0	0	9.26	33.09	18.1	0	8.8	0	0	0	0
735.99	252.79-253.72	CL74:10_C16:1	CL56:0	0	0	0	0	0	0	0	0	0	0	0	0	0	0	0	0	0	0	0	0	0	0
735.99	254.80-255.73	CL74:10_C16:0	CL56:0	19.77	3.41	0	0	0	0	71.35	42.78	0	27.52	34.15	164.36	0	12.58	0	27.82	0	59.2	125.6	0	0	40.18
735.99	278.80-279.73	CL74:10_C18:2	CL56:0	18.41	11.92	78.54	218.88	0	0	0	37.72	253.25	76.53	54.32	203.27	86.11	30.32	108.55	44.59	53.64	0	76.42	99	171.73	95.55
735.99	280.82-281.75	CL74:10_C18:1	CL56:0	43.3	55.91	182.37	351.36	278.15	92.85	39.32	59.64	327.56	252.73	92.67	641.89	251	78.26	162.59	126.83	132.29	143.82	319.6	1150.61	358.16	349.15
735.99	302.80-303.73	CL74:10_C20:4	CL56:0	0	12.15	44.66	0	0	0	0	56.75	51.68	0	14.05	0	22.92	0	28.91	0	0	50.24	0	0	0	0
735.99	304.82-305.75	CL74:10_C20:3	CL56:0	0	0	0	0	0	0	0	0	0	0	0	0	28.55	0	0	9.73	0	0	0	0	0	0
735.99	326.80-327.73	CL74:10_C22:6	CL56:0	0	0	0	0	0	0	0	0	0	0	0	0	0	0	0	26.66	0	26.57	0	0	0	0
736.455	648.99-649.92	PS(O-)34:6	PS31:1	0	0	0	0	0	0	0	0	0	0	0	0	0	0	0	0	0	0	0	0	0	0
736.99	278.80-279.73	CL74:9_C18:2	CL56:0	33.3	23.11	0	0	0	0	44.58	28.71	35.34	0	16.31	0	68.49	17.45	23.77	8.84	0	48.36	0	254.67	0	63.84
736.99	280.82-281.75	CL74:9_C18:1	CL56:0	100.53	144.61	82.41	842.08	396.32	632.48	57.13	33.07	110.48	179.85	104.14	272.09	568.17	120.76	249.5	118.66	104.58	221.49	395.37	1955.68	579.07	587.06
736.99	302.80-303.73	CL74:9_C20:4	CL56:0	0	15.18	0	0	0	0	0	0	0	0	0	0	76.56	0	0	0	0	26.84	0	0	0	34.62
736.99	304.82-305.75	CL74:9_C20:3	CL56:0	9.43	0	0	0	176.81	93.63	0	32.35	0	0	0	0	42.1	17.88	0	0	0	0	0	48.14	0	0
738	278.80-279.73	CL74:8_C18:2	CL56:0	37.52	10.38	0	0	0	0	0	40.01	0	0	35.05	0	57.55	27.09	52.2	29.3	56.14	22.3	0	0	0	35.95
738	306.83-307.76	CL74:8_C20:2	CL56:0	0	0	0	0	0	0	0	0	0	0	0	0	0	0	0	0	0	0	0	0	0	0
738.471	651.01-651.94	PS(O-)34:5	PS31:1	0	0	0	0	0	0	0	0	0	0	0	0	0	0	0	0	0	0	0	0	0	0
739.01	278.80-279.73	CL74:7_C18:2	CL56:0	29.63	3.22	0	184.45	0	0	0	0	36.35	0	0	0	109.06	21.44	67.87	35.32	0	37.81	0	229.4	0	48.74
739.01	280.82-281.75	CL74:7_C18:1	CL56:0	77.32	72.84	97.4	496.23	169.95	60.29	96.24	71.68	24.92	120.12	58.33	304.31	179.63	106.89	350.33	59.38	99.17	146.55	229.64	1123.13	313.61	187.63
739.01	306.83-307.76	CL74:7_C20:2	CL56:0	0	0	0	0	0	0	0	0	0	0	0	0	50.93	0	0	0	0	0	0	0	0	0
739.01	308.85-309.78	CL74:7_C20:1	CL56:0	0	0	0	0	0	0	0	0	0	0	0	0	29.51	0	0	0	0	12.26	0	0	0	0
740.02	278.80-279.73	CL74:6_C18:2	CL56:0	24.6	9.8	0	0	0	0	0	0	0	0	30.6	0	50.2	30.04	111.99	86.58	73.91	39.02	0	0	0	58.43
740.02	280.82-281.75	CL74:6_C18:1	CL56:0	39.86	21.32	0	215.88	288.11	84.74	0	19.78	0	0	47.07	0	101.81	0	152.66	62.44	47.63	102.31	90.44	255.68	108.69	96.97
740.02	306.83-307.76	CL74:6_C20:2	CL56:0	0	0	0	0	0	0	0	0	0	0	0	0	0	0	0	0	0	0	0	0	0	0
740.02	308.85-309.78	CL74:6_C20:1	CL56:0	0	0	0	0	0	0	0	0	0	0	0	0	0	0	0	0	0	0	0	0	0	0
740.487	653.03-653.96	PS(O-)34:4	PS31:1	0	0	0	0	0	0	0	0	0	0	0	0	0	0	0	0	0	0	0	0	0	0
741.03	278.80-279.73	CL74:5_C18:2	CL56:0	44.83	13.5	0	220.59	0	170.91	35.47	0	0	0	26.66	0	91.19	42.64	110.18	65.43	0	62.59	83.37	266.82	0	48.33
741.03	280.82-281.75	CL74:5_C18:1	CL56:0	78.72	49.93	0	577.72	284.97	449.68	83.86	21.53	85.3	84.76	93.16	425	280.9	112.33	213.7	164.85	64.72	214.84	421.23	1329.98	237.76	195.36
741.03	308.85-309.78	CL74:5_C20:1	CL56:0	13.17	0	0	0	0	0	32.44	19.73	0	0	0	0	54.93	0	0	0	0	0	0	0	0	0
741.361	240.58-241.51	PI28:6	PI31:1	18.8	21.21	26.11	53.58	87.46	4.07	23.06	37.04	12.2	4.01	35.39	6.16	23.17	12.88	21.52	15.68	18.19	65.56	15.57	67.85	11.9	34.5
742.502	655.04-655.97	PS(O-)34:3	PS31:1	0	0	0	0	0	0	0	0	0	0	0	0	0	0	0	0	0	0	0	0	0	0
743.377	240.58-241.51	PI28:5	PI31:1	13.52	22.03	10.62	37.54	6.48	22.03	3.56	17.6	21.45	13.67	16.9	40.28	6.77	42.34	29.27	27.82	10.38	73.17	22.86	106.09	35.44	28.68
744.518	657.06-657.99	PS(O-)34:2	PS31:1	0	0	0	0	0	0	0	0	0	0	0	0	0	0	0	0	0	0	0	0	0	0
745.393	240.58-241.51	PI28:4	PI31:1	14.61	12.09	10.48	21	11.5	23.84	11.38	36.98	10.24	4.01	22.7	29.72	13.14	11.93	17.71	37.55	16.27	18.63	14.04	14.3	19.51	35.32
746.534	659.07-660.00	PS(O-)34:1	PS31:1	0	13.86	0	0	0	0	0	0	0	0	0	0	0	0	0	0	0	0	0	0	0	0
747.408	240.58-241.51	PI28:3	PI31:1	5.44	14.04	5.99	20.52	6.51	16.11	2.79	22.83	2.04	4.33	3.03	0	5.63	49.6	4.39	5.37	35.6	46.44	7.71	10.74	53.55	21.3
747.99	278.80-279.73	CL76:12_C18:2	CL56:0	18.42	0	0	159.6	0	0	0	0	0	0	29.65	0	64.62	0	34.89	30.73	0	39.73	0	0	132.13	0
747.99	326.80-327.73	CL76:12_C22:6	CL56:0	11.42	0	0	0	0	0	0	0	0	0	10.74	0	73.15	24.73	34.1	60.49	0	0	0	52.94	0	0
748.549	661.09-662.02	PS(O-)34:0	PS31:1	0	0	0	0	0	0	0	0	0	0	0	0	0	0	0	0	0	0	0	0	0	0
748.99	278.80-279.73	CL76:11_C18:2	CL56:0	49.1	19.69	0	348.81	179.98	158.17	33.04	20.13	0	0	42.88	44.87	228.31	39.15	214.1	76.8	65.82	95.08	203.15	556.22	133.31	52.56
748.99	280.82-281.75	CL76:11_C18:1	CL56:0	796.35	165.42	109.27	8739.01	4690.89	6469.74	973.69	206.66	319.66	767.79	1448.09	2589.39	3548.97	791.91	3579.06	1429.4	1146.92	1845.48	3986.83	11730.4	3826.24	1122.29
748.99	326.80-327.73	CL76:11_C22:6	CL56:0	30.97	12.06	0	205.96	0	56.52	0	0	0	31.52	38.13	0	88.53	33.57	48.92	60.08	0	36.21	0	206.93	0	83.98
748.99	328.82-329.75	CL76:11_C22:5	CL56:0	15.81	14.54	0	131.83	0	0	0	25.41	21.9	0	13.6	0	75.55	59.04	26.73	42.38	0	25.07	217.59	191.04	106.74	64.05
749.424	240.58-241.51	PI28:2	PI31:1	10.51	25.78	7.64	10.96	20.96	76.66	2.79	32.27	8.39	30.98	31.44	26.98	73.72	15.18	36.97	19.28	25.37	47.37	23.8	35.9	28.73	2.17
750	278.80-279.73	CL76:10_C18:2	CL56:0	26.26	3.39	0	0	0	0	0	0	0	0	0	0	92.64	0	45.23	28.94	0	26.45	0	59.74	0	0
750	280.82-281.75	CL76:10_C18:1	CL56:0	143.99	32.53	0	1450.24	1150.7	758.85	119.86	41.24	0	142.49	300.98	468.58	528.51	153.81	621.2	189.09	126.07	317.37	715.25	2024.2	572.1	254.63
750	302.80-303.73	CL76:10_C20:4	CL56:0	69.56	11.24	0	0	0	0	0	22.81	0	0	36.07	0	79.99	18.21	0	55.39	0	39.2	0	0	0	0
750	304.82-305.75	CL76:10_C20:3	CL56:0	24.41	0	0	105.8	0	0	0	0	0	0	28.81	0	61.77	10	91.94	35.73	0	55.15	80.41	126.52	0	0
750	326.80-327.73	CL76:10_C22:6	CL56:0	6.48	10.65	0	163.21	0	0	0	0	0	0	0	0	0	0	0	21.64	0	0	0	52.01	0	0
750	328.82-329.75	CL76:10_C22:5	CL56:0	0	6.12	0	0	0	0	0	0	0	0	0	0	0	0	0	8.34	0	0	0	0	0	0
750.435	662.97-663.90	PS34:6	PS31:1	0	0	0	0	0	0	0	0	0	0	0	0	0	0	0	0	0	0	0	0	0	0
751.01	278.80-279.73	CL76:9_C18:2	CL56:0	35.49	14.58	0	141.66	0	102.14	0	0	0	0	0	0	73.37	0	26.73	35.22	0	32.23	53.38	264.44	88.98	82.02
751.01	280.82-281.75	CL76:9_C18:1	CL56:0	271.78	117.81	0	2187.6	1965.6	1935.61	296.71	92.42	167.55	172.33	465.71	1030.04	1334.42	245.73	1074.72	468.37	302.94	689.84	1509.91	4235.02	1403.14	437.3
751.01	282.83-283.76	CL76:9_C18:0	CL56:0	219.61	48.05	0	2390.02	1954.41	1717.08	252.46	156.29	104.16	166.1	371.09	1115.62	948.86	274.36	1147.19	408.56	394.48	612.89	1054.83	3060.6	1522.28	280.93
751.01	302.80-303.73	CL76:9_C20:4	CL56:0	31.62	0	0	0	0	0	0	0	0	0	31.05	0	70.89	0	0	42.71	11.45	13.84	0	0	0	0
751.01	308.85-309.78	CL76:9_C20:1	CL56:0	0	3.13	0	0	0	0	0	0	0	0	0	0	37.87	0	29.93	0	0	30.37	0	0	49.51	0
751.01	326.80-327.73	CL76:9_C22:6	CL56:0	19.96	5.43	0	0	0	92.32	0	40.53	0	0	48.29	0	54.81	11.27	18.79	27.26	0	21.54	76.25	123.13	63.18	0
751.44	240.58-241.51	PI28:1	PI31:1	33.6	27.54	18.9	22.24	74.54	61.69	1.9	21.86	20.99	13.6	28.12	14.15	12.68	12.52	21.14	64.81	44.51	84.99	13.38	60.26	29.98	21.48
752.45	664.99-665.92	PS34:5	PS31:1	0	0	0	0	0	0	0	0	0	0	0	0	0	0	0	0	0	0	0	0	0	0
753.455	240.58-241.51	PI28:0	PI31:1	12.22	35.5	15.95	13.9	44.44	2.8	3.34	31.9	5.69	9.38	15.82	28.43	12.84	33.17	31.48	7.56	19.48	72.48	10.77	41.3	42.39	40.53
754.466	667.01-667.93	PS34:4	PS31:1	0	0	0	0	0	0	0	0	0	0	0	0	0	0	0	0	0	0	0	0	0	0
755.414	240.58-241.51	PI(O-)30:6	PI31:1	40.59	107.45	104.55	17.47	14.91	40.19	24.33	12.82	117.13	144.67	144.9	218.48	62.56	55.14	95.35	123.49	131.86	172.23	94.9	61.38	29.5	197.97
756.482	669.02-669.95	PS34:3	PS31:1	0	0	0	0	0	0	0	0	0	0	0	0	0	0	0	0	0	0	0	0	0	0
757.429	240.58-241.51	PI(O-)30:5	PI31:1	19.53	30.01	31.89	10.33	9.72	10.19	0	4.3	36.08	7.37	33.38	8.49	27.58	15.57	8.28	33.76	24.43	33.34	15.44	53.64	23.26	33.07
758.497	671.04-671.97	PS34:2	PS31:1	0	0	0	0	0	0	0	0	0	0	0	0	0	0	0	0	0	0	0	0	0	0
758.98	276.79-277.72	CL78:15_C18:3	CL56:0	0	0	0	0	0	0	0	0	0	0	0	0	0	0	0	0	0	0	0	0	0	0
758.98	278.80-279.73	CL78:15_C18:2	CL56:0	22.38	3.53	0	134.47	0	0	34.59	29.58	0	51.59	14.07	0	107.94	0	93.88	42.22	15.56	36.16	0	203.34	63.82	121.53
758.98	302.80-303.73	CL78:15_C20:4	CL56:0	7.29	3.24	0	0	0	0	0	21.49	53.87	0	0	0	102.07	0	0	9.17	0	12.54	0	80.84	0	0
758.98	326.80-327.73	CL78:15_C22:6	CL56:0	17.88	5.69	0	0	0	79.2	0	0	0	0	18.46	0	103.24	33.12	36.61	9.22	0	16.58	0	126.92	0	39.82
759.445	240.58-241.51	PI(O-)30:4	PI31:1	13.81	10.6	27.06	13.97	3.68	17.02	35.86	15.27	11.74	50.44	18.99	31.72	19.91	10.22	5.85	15.8	12.33	15.3	2.34	19.28	24.77	47.55
759.99	278.80-279.73	CL78:14_C18:2	CL56:0	0	0	0	0	135.9	0	0	0	0	0	29.7	0	0	0	42.68	31.02	0	0	0	0	0	0
759.99	302.80-303.73	CL78:14_C20:4	CL56:0	0	0	0	0	0	0	0	0	100.82	0	13.57	0	19.73	0	0	0	0	0	0	0	0	0
759.99	326.80-327.73	CL78:14_C22:6	CL56:0	0	16.6	0	0	0	0	0	0	35.92	0	0	0	24.73	17.68	0	9.64	0	0	0	0	0	0
760.513	673.05-673.98	PS34:1	PS31:1	0	0	0	0	0	0	0	0	0	0	0	0	0	0	0	0	0	0	0	0	0	0
760.99	278.80-279.73	CL78:13_C18:2	CL56:0	4.67	11.66	0	155.26	0	0	0	0	0	0	0	0	62.9	14.19	0	20.08	28.09	21.83	0	368.56	0	0
760.99	304.82-305.75	CL78:13_C20:3	CL56:0	17.65	3.35	0	0	210.92	0	0	0	0	0	34.39	0	143.29	0	49.9	0	0	28.57	0	199.89	0	42.27
760.99	326.80-327.73	CL78:13_C22:6	CL56:0	15.88	3.42	0	0	0	0	0	0	0	0	11.67	0	16.44	38.97	0	14.09	0	26.63	0	0	0	0
761.46	240.58-241.51	PI(O-)30:3	PI31:1	12.82	8.51	50.85	49.39	0	12.62	4.91	42.88	20.66	26.62	44.29	17.58	35.29	18.61	25.71	15.44	20.83	33.99	4.33	34.09	16.72	70.03
762	278.80-279.73	CL78:12_C18:2	CL56:0	0	0	0	0	0	0	0	0	0	0	0	0	0	0	0	10.28	0	23.59	0	0	0	0
762	280.82-281.75	CL78:12_C18:1	CL56:0	62.74	19.5	0	245.59	312.8	517.23	49.17	0	0	25.71	123.06	234.22	172.64	49.77	122.26	42.95	73.57	101.19	124.79	782.73	202.04	78.03
762	304.82-305.75	CL78:12_C20:3	CL56:0	5.97	0	0	0	0	0	0	0	0	0	21.66	0	49.12	0	0	0	0	0	0	0	0	0
762	306.83-307.76	CL78:12_C20:2	CL56:0	0	0	0	0	0	0	0	0	0	0	0	0	0	0	0	0	0	0	0	0	0	0
762	326.80-327.73	CL78:12_C22:6	CL56:0	0	5.45	0	0	0	0	0	0	32.76	0	53.53	0	0	0	0	40.81	0	20.31	0	0	0	46.05
762.528	675.07-676.00	PS34:0	PS31:1	0	0	0	0	0	0	0	0	0	0	0	0	0	0	0	0	0	0	0	0	0	0
763.476	240.58-241.51	PI(O-)30:2	PI31:1	8.47	45.24	108.43	62.5	27.84	113.35	26.26	71.98	3.67	53.54	60.38	53.42	19.89	50.08	34.83	54.94	9.99	42.34	46.77	168.04	74.93	34.59
764.487	677.03-677.96	PS(O-)36:6	PS31:1	0	0	0	0	0	0	0	0	0	0	0	0	0	0	0	0	0	0	0	0	0	0
765.492	240.58-241.51	PI(O-)30:1	PI31:1	35.12	39.79	70.24	31.06	100.57	6.33	15.27	37.14	39.07	36.88	96.68	21.43	75.2	73.37	21.2	78.89	43.65	91.29	30.52	194.55	47.43	42.49
766.502	679.04-679.97	PS(O-)36:5	PS31:1	0	14.68	0	0	0	0	0	0	0	0	0	0	0	0	0	0	0	0	0	0	0	0
767.507	240.58-241.51	PI(O-)30:0	PI31:1	52.92	59.16	64.13	46.92	19	127.95	29.15	52.31	23.04	69.77	56.93	7.95	56.92	142.18	68.39	103	4.91	72.56	18.62	176.33	52.72	67.39
768.518	681.06-681.99	PS(O-)36:4	PS31:1	0	0	0	0	0	0	0	0	0	0	0	0	0	0	0	0	0	0	0	0	0	0
769.393	240.58-241.51	PI30:6	PI31:1	8.63	8.14	5.16	17.69	6.71	15.85	1.97	10.25	16.81	20.04	75.35	65.5	15.89	26.19	5.37	21.04	2.61	42.25	26.42	38.16	11.14	43.9
770.534	683.07-684.00	PS(O-)36:3	PS31:1	0	0	0	0	0	0	0	0	0	0	0	0	0	0	0	0	0	0	0	0	0	0
771.408	240.58-241.51	PI30:5	PI31:1	26.78	50.74	48.81	1.83	25.26	48.27	47.22	109.99	34.23	14.19	11.47	2.99	19.57	17	33.02	9.82	5.76	23.68	15.94	64.24	119.4	64.16
771.99	278.80-279.73	CL80:14_C18:2	CL56:0	28.89	0	0	178.06	0	0	52.77	0	0	0	60.29	52.11	86.99	12.21	101.87	64.56	0	35.35	0	173.27	102.76	0
771.99	326.80-327.73	CL80:14_C22:6	CL56:0	20.76	0	0	0	153.07	0	0	0	0	0	26.42	0	52.69	33.52	81.94	57.64	0	36.5	52.39	144.95	0	34.63
772.549	685.09-686.02	PS(O-)36:2	PS31:1	0	0	0	0	0	0	0	0	0	0	0	0	0	0	0	0	0	0	0	0	0	0
773.424	240.58-241.51	PI30:4	PI31:1	12.63	14.5	30.13	4.42	6.9	5.73	10.99	47.2	3.88	16.34	1.2	0	11.11	7.55	5.26	7.84	4.13	33.25	4.81	23.29	5.6	10.13
774.565	687.10-688.03	PS(O-)36:1	PS31:1	0	0	0	0	0	0	0	0	0	0	0	0	0	0	0	0	0	0	0	0	0	0
775.44	240.58-241.51	PI30:3	PI31:1	20.13	8.69	1.19	13.3	27.13	8.89	4.11	26.6	4.63	3.66	3.45	4.99	23.46	6.83	7.7	7.97	6.98	17.24	1.07	12.65	10.88	11.69
776.581	689.12-690.05	PS(O-)36:0	PS31:1	0	0	0	0	0	0	0	0	0	0	0	0	0	0	0	0	0	0	0	0	0	0
777.455	240.58-241.51	PI30:2	PI31:1	65.85	44.28	64.53	114.48	190.14	168.01	110.79	151.87	87.58	165.28	168.91	200.83	155.67	208.14	75.34	160.06	257.31	192.69	87.97	260.02	84.78	243.93
778.466	691.01-691.93	PS36:6	PS31:1	0	0	0	0	0	0	0	0	0	0	0	0	0	0	0	0	0	0	0	0	0	0
779.471	240.58-241.51	PI30:1	PI31:1	347.19	322.74	448.86	63.67	206.32	306.08	99.63	139.88	511.14	332.38	870.35	341.89	231.13	678.67	513.07	584.74	823.17	798.23	800.69	697.1	559.99	771.95
780.482	693.02-693.95	PS36:5	PS31:1	0	0	0	0	0	0	0	0	0	0	0	0	0	0	0	0	0	0	0	0	0	0
781.487	240.58-241.51	PI30:0	PI31:1	121.04	235.48	185.57	37.73	193.89	132.74	92.01	75.45	247.57	158.87	284.45	136.66	111.86	223.56	176.8	321.25	114.78	495.63	311.94	342.34	184.63	391.81
782.497	695.04-695.97	PS36:4	PS31:1	0	0	0	0	0	0	0	0	0	0	0	0	0	0	0	0	0	0	0	0	0	0
783.445	240.58-241.51	PI(O-)32:6	PI31:1	61.14	62.05	28.77	39.4	75.51	124.77	10.12	66.37	39.13	63.36	62.25	15.73	18.84	56.56	68.7	73.94	51.76	109.81	74.43	37.51	56.87	104.25
784.513	697.05-697.98	PS36:3	PS31:1	0	0	0	0	0	0	0	0	0	0	0	0	0	0	0	0	0	0	0	0	0	0
785.46	240.58-241.51	PI(O-)32:5	PI31:1	16.33	20.83	52.29	5.99	2.55	12.74	8.1	33.65	37.41	20.04	22.62	5.32	48	1.38	23.28	12.28	6.99	13.53	11.95	8.53	9.49	30.04
786.528	699.07-700.00	PS36:2	PS31:1	0	0	0	0	0	0	0	0	0	0	0	0	0	0	0	0	0	0	0	0	0	0
787.476	240.58-241.51	PI(O-)32:4	PI31:1	71.02	62.02	44.96	15.07	4.09	28.74	16.73	27.96	10.42	45.88	11.34	21.58	29.18	111.59	12.48	9.36	2.65	29.81	6.26	13.78	11.14	74.7
788.544	701.08-702.01	PS36:1	PS31:1	29.03	16.22	0	89.22	0	0	0	0	0	0	0	0	0	33.97	0	34.31	0	11.99	0	0	0	0
789.492	240.58-241.51	PI(O-)32:3	PI31:1	17.84	2.1	4.36	15.24	3.07	54.13	5.42	16.96	4.77	2.1	36.98	21.43	37.46	26.68	21.11	21.31	6.76	13.2	5.35	18.61	13.38	9.16
790.56	703.10-704.03	PS36:0	PS31:1	0	0	0	0	0	0	0	0	0	0	0	0	0	0	0	0	0	0	0	0	0	0
791.507	240.58-241.51	PI(O-)32:2	PI31:1	78.3	20.38	3.99	35.57	6.48	30.33	28.79	22.76	15.31	22.81	32.22	38.7	24.05	26.06	23.61	97.93	30.13	78.34	42.24	140.23	72.54	23.25
792.518	705.06-705.99	PS(O-)38:6	PS31:1	0	0	0	0	0	0	0	0	0	0	0	0	0	0	0	0	0	0	0	0	0	0
793.487	240.58-241.51	PI31:1	PI31:1	10000	10000	10000	10000	10000	10000	10000	10000	10000	10000	10000	10000	10000	10000	10000	10000	10000	10000	10000	10000	10000	10000
794.534	707.07-708.00	PS(O-)38:5	PS31:1	0	0	0	0	0	0	0	0	0	0	0	0	0	0	0	0	0	0	0	0	0	0
795.539	240.58-241.51	PI(O-)32:0	PI31:1	640.05	786.97	756.51	475.79	804.55	656.93	635.25	678.47	852.34	709	926.23	670.53	638.94	758.27	558.64	665.56	676.53	617.36	875.11	853.73	501.33	718.13
796.549	709.09-710.02	PS(O-)38:4	PS31:1	0	0	0	0	0	0	0	0	0	0	0	0	0	0	0	0	0	0	0	0	0	0
797.424	240.58-241.51	PI32:6	PI31:1	35.61	15.72	11.58	11.31	11.52	1.52	32.97	38.38	12.76	22.27	18.09	19.29	35.75	25.77	7.35	28.33	12.77	21.58	10.51	58.79	29.5	79.21
798.565	711.10-712.03	PS(O-)38:3	PS31:1	0	0	0	0	0	0	0	0	0	0	0	0	0	0	0	0	0	0	0	0	0	0
799.44	240.58-241.51	PI32:5	PI31:1	4.22	8.61	8.12	16.59	16.71	8.52	4.3	42.01	1.92	6.7	4.47	16.99	7.81	6.94	5.76	6.67	3.47	2.96	2.87	3.62	27.54	64.44
800.581	713.12-714.05	PS(O-)38:2	PS31:1	0	0	0	0	0	0	0	0	0	0	0	0	0	0	0	0	0	0	0	0	0	0
801.455	240.58-241.51	PI32:4	PI31:1	17.87	19.48	4.04	2.84	3.28	15.82	0	26.62	2.3	12.29	28.16	10.97	45.81	6.7	29.03	22.32	27.63	41.14	3.11	13.69	13.49	24.79
802.596	715.14-716.06	PS(O-)38:1	PS31:1	0	0	0	0	0	0	0	0	0	0	0	0	0	0	0	0	0	0	0	0	0	0
803.471	240.58-241.51	PI32:3	PI31:1	546.76	322.04	436	169.58	290.78	451.14	462.33	116.48	493.09	429.13	885.7	239.8	322.51	839.29	885.12	693.04	602.53	1020.04	648.43	513.17	440.82	700.5
804.612	717.15-718.08	PS(O-)38:0	PS31:1	0	0	0	0	0	0	0	0	0	0	0	0	0	0	0	0	0	0	0	0	0	0
805.487	240.58-241.51	PI32:2	PI31:1	276.97	353.71	356.27	266.05	543.26	301.81	261.35	188.01	635.06	531.35	688.62	320.93	612.2	793.64	882.27	882.2	799.83	1193.99	1003.24	862.76	534.27	754.19
806.497	719.04-719.97	PS38:6	PS31:1	0	0	0	0	0	0	0	0	0	0	0	0	0	0	0	0	0	0	0	0	0	0
807.502	240.58-241.51	PI32:1	PI31:1	314.46	382.2	488.37	202.27	409.69	343.68	169.62	270.72	615.36	429.3	954.67	323.58	748.11	452.34	519.35	436.48	978.71	1401.49	543.2	459.36	738.3	739.32
808.513	721.05-721.98	PS38:5	PS31:1	0	0	0	0	0	0	0	0	0	0	0	0	0	0	0	0	0	0	0	0	0	0
809.518	240.58-241.51	PI32:0	PI31:1	209.04	249.93	211.26	74.91	629.46	59.36	143.77	161.2	199.13	159.5	535.4	411.89	540.25	470.83	180.33	211.56	750.66	1031.23	288.24	302.16	356.55	553.91
810.528	723.07-724.00	PS38:4	PS31:1	35.55	13.45	0	0	0	0	0	0	0	0	0	0	0	0	0	36.18	0	0	0	0	0	36.56
811.476	240.58-241.51	PI(O-)34:6	PI31:1	10.85	28.87	9.22	17.35	8.9	3.95	19.64	11.4	11.63	22.57	17.26	42.37	35.53	26.4	6.26	62.84	27.9	56.91	57.64	14.74	40.52	37.76
812.544	725.08-726.01	PS38:3	PS31:1	0	0	0	0	0	0	0	0	0	0	0	0	0	0	0	0	0	0	0	0	0	0
813.492	240.58-241.51	PI(O-)34:5	PI31:1	7.39	19.23	2.69	2.33	11.55	4.4	3.46	3.3	5.9	1.22	1.35	9.36	11.72	3.85	29.87	14.63	5.31	34.38	0	22.95	3.46	14.05
814.56	727.10-728.03	PS38:2	PS31:1	0	0	0	0	0	0	0	0	0	0	0	0	0	0	0	0	0	0	0	0	0	0
815.507	240.58-241.51	PI(O-)34:4	PI31:1	28.81	8.12	1.26	13.16	8.54	6.12	11.38	13	3.11	2.3	11.15	8.76	21.07	18.63	9.88	21.01	11.35	41.87	9.11	8.94	5.23	4.34
816.575	729.11-730.04	PS38:1	PS31:1	0	0	0	0	0	0	0	0	0	0	0	0	0	0	0	0	0	0	0	0	0	0
817.523	240.58-241.51	PI(O-)34:3	PI31:1	41.81	25.07	40.58	7.23	42.44	4.19	7.33	19.34	2.78	20.91	35.63	14.87	10.3	27.37	61.32	48.05	6.53	45.58	51.17	16.16	24.77	32.95
818.591	731.13-732.06	PS38:0	PS31:1	0	0	0	0	0	0	0	0	0	0	0	0	0	0	0	0	0	0	0	0	0	0
819.539	240.58-241.51	PI(O-)34:2	PI31:1	50.9	50.06	26.69	22.45	93.34	32.39	24.18	83.43	75.91	33.61	70.11	24.94	17.15	127.07	79.51	111.12	32.58	124.56	25.6	11.21	39.02	65.89
820.549	733.09-734.02	PS(O-)40:6	PS31:1	0	0	0	0	0	0	0	0	0	0	0	0	0	0	0	0	0	0	0	0	0	0
821.554	240.58-241.51	PI(O-)34:1	PI31:1	70.32	98.54	74.15	34.07	67.53	74.43	82.54	88.63	87.65	84.55	261.39	60.67	97.72	159.1	60.49	105.04	103.76	169.1	126.78	197.59	77.95	132.13
822.565	735.10-736.03	PS(O-)40:5	PS31:1	0	0	0	0	0	0	0	0	0	0	0	0	0	0	0	0	0	0	0	0	0	0
823.57	240.58-241.51	PI(O-)34:0	PI31:1	39.94	43.56	39.53	18.41	36.6	40.26	10.35	24.02	35.27	84.8	115.26	13.5	97.09	101.54	52.22	43.17	51.22	256.47	41.16	63.58	58.86	79.81
824.581	737.12-738.05	PS(O-)40:4	PS31:1	0	0	0	0	0	0	0	0	0	0	0	0	0	0	0	0	0	0	0	0	0	0
825.455	240.58-241.51	PI34:6	PI31:1	14.33	6.6	18.43	35.29	22.28	55.43	19.09	36.32	21.6	32.59	58.59	18.99	41.45	54.48	23.22	23.04	40.6	41.51	30.04	7.91	53.78	103.85
826.596	739.14-740.06	PS(O-)40:3	PS31:1	0	0	0	0	0	0	0	0	0	0	0	0	0	0	0	0	0	0	0	0	0	0
827.471	240.58-241.51	PI34:5	PI31:1	171.52	181.56	204.97	126.18	48.38	132.92	70.81	133.99	169.67	115.55	152.64	32.76	184.98	265.49	279.91	207.07	367.67	464.07	123.05	214.69	110.27	309.46
828.612	741.15-742.08	PS(O-)40:2	PS31:1	0	0	0	0	0	0	0	0	0	0	0	0	0	0	0	0	0	0	0	0	0	0
829.487	240.58-241.51	PI34:4	PI31:1	109.77	83.58	47.7	9.19	49.96	18.42	80.7	39.04	166.54	161.06	236.71	111.25	110.09	190.95	106.32	189.1	167.22	317.97	145.73	122.14	54.28	190.53
830.627	743.17-744.09	PS(O-)40:1	PS31:1	0	0	0	0	0	0	0	0	0	0	0	0	0	0	0	0	0	0	0	0	0	0
831.502	240.58-241.51	PI34:3	PI31:1	54.29	51.87	36.05	7.91	54.33	69.94	16.82	36.1	50.78	56.13	121.22	45.96	58.19	59.97	45.31	60.11	72.94	207.27	20.86	80.68	171.98	107.62
832.643	745.18-746.11	PS(O-)40:0	PS31:1	0	0	0	0	0	0	0	0	0	0	0	0	0	0	0	0	0	0	0	0	0	0
833.518	240.58-241.51	PI34:2	PI31:1	2022.03	1243.3	1531.66	851.26	2348.79	940.85	1215.58	806.9	1612.15	1364.15	2163.75	1355.28	2843.18	1943.7	2259.04	1838.17	2776.38	2974.77	2091.87	1866.52	2035.11	1804.89
834.528	747.07-748.00	PS40:6	PS31:1	0	0	0	0	0	0	0	0	0	0	0	0	0	0	0	0	0	0	0	0	0	0
835.534	240.58-241.51	PI34:1	PI31:1	2247.24	1940.87	1797.6	789.42	3169.55	1445.69	1449.88	972.43	2021.89	2028.41	3287.63	1469.75	3817.94	3194.29	4269.98	2638.89	3715.07	4919.64	2909.86	2757.75	2795.96	3730.43
836.544	749.08-750.01	PS40:5	PS31:1	0	0	0	0	0	0	0	0	0	0	0	0	0	0	0	0	0	0	0	0	0	0
837.549	240.58-241.51	PI34:0	PI31:1	281.11	253.12	246.68	94.34	252.65	98.46	40.89	148	221.02	169	371.49	82.35	603.14	436.09	308.44	296.25	481.17	772.3	217.11	250.89	241.12	410.03
838.56	751.10-752.03	PS40:4	PS31:1	0	0	0	0	0	0	0	0	0	0	0	0	0	0	0	0	0	0	0	0	0	0
839.507	240.58-241.51	PI(O-)36:6	PI31:1	19.05	13.45	26.28	3.05	16.11	3.62	3.09	16.52	5.9	10.69	12.32	4.79	26.01	30.61	40.24	10.8	15.69	6.7	4.69	13.41	7.96	38.71
840.575	753.11-754.04	PS40:3	PS31:1	0	0	0	0	0	0	0	0	0	0	0	0	0	0	0	0	0	0	0	0	0	0
841.523	240.58-241.51	PI(O-)36:5	PI31:1	21.05	44.15	13.24	15.35	19.1	14.89	31.13	51.47	44.29	7.51	16.61	45.39	25.83	33.42	33.76	25.38	32.66	55.64	22.59	9.03	9.57	94.06
842.591	755.13-756.06	PS40:2	PS31:1	0	0	0	0	0	0	0	0	0	0	0	0	0	0	0	0	0	0	0	0	0	0
843.539	240.58-241.51	PI(O-)36:4	PI31:1	51.22	75.89	38.47	67.76	7.4	23.75	70.49	9.71	28.22	49.36	30.8	28.31	21.08	20.36	49.79	32.81	11.34	50.07	14.95	24.95	33.83	50.72
844.607	757.15-758.08	PS40:1	PS31:1	0	0	0	0	0	0	0	0	0	0	0	0	0	0	0	0	0	0	0	0	0	0
845.554	240.58-241.51	PI(O-)36:3	PI31:1	63.35	30.64	23.94	28.14	22.62	32	17.27	17.95	6.9	38.09	77.07	2.99	20.91	45.09	122.47	52.45	44.41	71.2	31.83	115.82	57.88	12.69
846.622	759.16-760.09	PS40:0	PS31:1	0	0	0	0	0	0	0	0	0	0	0	0	0	0	0	0	0	0	0	0	0	0
847.57	240.58-241.51	PI(O-)36:2	PI31:1	136.46	94.27	106.08	40.71	90.4	32.12	110.41	83.03	59.75	137.48	172.82	118.5	67.6	120.58	60.32	127.69	74.92	184.31	165.85	69.07	51.62	102.74
848.581	761.12-762.05	PS(O-)42:6	PS31:1	0	0	0	0	0	0	0	0	0	0	0	0	0	0	0	0	0	0	0	0	0	0
849.586	240.58-241.51	PI(O-)36:1	PI31:1	73.23	138.03	71.52	4.07	322.48	23.1	63.92	38.29	55.75	112.49	228.47	83.64	92.88	121.87	122.36	147.48	80.05	207.42	43.55	130.11	116.25	191.42
850.596	763.14-764.06	PS(O-)42:5	PS31:1	0	0	0	0	0	0	0	0	0	0	0	0	0	0	0	0	0	0	0	0	0	0
851.601	240.58-241.51	PI(O-)36:0	PI31:1	203.56	203.69	343.95	453.18	637.87	639.25	561.63	465.93	360.88	402.75	212.53	397.42	362.78	209.34	271.38	139.15	521.02	349.51	411.64	470.57	310.59	500.72
852.612	765.15-766.08	PS(O-)42:4	PS31:1	0	0	0	0	0	0	0	0	0	0	0	0	0	0	0	0	0	0	0	0	0	0
853.487	240.58-241.51	PI36:6	PI31:1	75.46	58.3	99.93	100.72	148.29	208.94	113.65	207.42	108.84	207.51	83.04	165.66	122.26	77.4	91.23	65.27	105.14	183.3	89.73	100.1	112.8	119.15
854.627	767.17-768.09	PS(O-)42:3	PS31:1	0	0	0	0	0	0	0	0	0	0	0	0	0	0	0	0	0	0	0	0	0	0
855.502	240.58-241.51	PI36:5	PI31:1	42.52	37.07	9.75	3.05	21.94	27.51	9.15	47.27	46.52	19.31	34.66	68.19	21.77	26.09	26.33	47.49	22.97	77.73	62.75	64.27	6.6	64.8
856.643	769.18-770.11	PS(O-)42:2	PS31:1	0	0	0	0	0	0	0	0	0	0	0	0	0	0	0	0	0	0	0	0	0	0
857.518	240.58-241.51	PI36:4	PI31:1	2359.92	1983.83	1723.88	1153.42	2102.07	1032.2	1418.58	869.06	2300.42	2881.39	2302.67	1472.16	2348.46	1707.92	3140.31	2312.81	3011.55	4050.55	1483.84	1938.54	2468.03	2405.58
858.659	771.20-772.13	PS(O-)42:1	PS31:1	0	0	0	0	0	0	0	0	0	0	0	0	0	0	0	0	0	0	0	0	0	0
859.534	240.58-241.51	PI36:3	PI31:1	1247.21	1421.15	817.47	538.87	1174.18	915.5	1035.25	761.49	1045.53	2093.53	1210.77	1050.55	1900.31	1391.11	2551.93	1757.11	1798.57	2002.32	1400.61	1999.23	1573.5	2092.01
860.674	773.21-774.14	PS(O-)42:0	PS31:1	0	0	0	0	0	0	0	0	0	0	0	0	0	0	0	0	0	0	0	0	0	0
861.549	240.58-241.51	PI36:2	PI31:1	6028.01	4807.02	3101.99	2156.48	4490.65	2738.28	3792.85	3130.81	3317.14	4516.13	5829.47	2745.81	7599.77	5528.16	10544.8	6791.76	5744.78	7681.46	4124.65	6392.92	5846.45	5272.39
862.56	775.10-776.03	PS42:6	PS31:1	0	0	0	0	0	0	0	0	0	0	0	0	0	0	0	0	0	0	0	0	0	0
863.565	240.58-241.51	PI36:1	PI31:1	3103.51	2210.5	1544.96	659.6	2601.59	1237.88	1187.53	1305.4	1875.97	2986.36	3286.43	746.07	3347.37	2955.99	4059.52	3301.17	2945.21	4110.67	2122.24	3035.05	2830.01	2706.48
864.575	777.11-778.04	PS42:5	PS31:1	0	0	0	0	0	0	0	0	0	0	0	0	0	0	0	0	0	0	0	0	0	0
865.581	240.58-241.51	PI36:0	PI31:1	323.99	265.22	172.92	137.31	98.39	196.78	113.95	134.3	237.54	269.45	295.53	377.87	366.51	268.09	417.13	296.09	352.93	409.5	203.63	255.08	222.77	207.02
866.591	779.13-780.06	PS42:4	PS31:1	0	0	0	0	0	0	0	0	0	0	0	0	0	0	0	0	0	0	0	0	0	0
867.539	240.58-241.51	PI(O-)38:6	PI31:1	60	27.99	49.32	8.74	10.36	22.97	27.46	7.41	24.21	31.84	42.36	6.41	106.97	12.59	3.48	25.01	36.45	72.62	34.54	93.57	27.38	24.01
868.607	781.15-782.08	PS42:3	PS31:1	0	0	0	0	0	0	0	0	0	0	0	0	0	0	0	0	0	0	0	0	0	0
869.554	240.58-241.51	PI(O-)38:5	PI31:1	92.94	78.07	26.43	50.09	67.66	61.55	163.77	61.96	23.47	42.48	133.68	20.57	51.8	140.21	76.5	111.46	135.62	145.12	23.07	88.96	37.38	68.19
870.622	783.16-784.09	PS42:2	PS31:1	0	0	0	0	0	0	0	0	0	0	0	0	0	0	0	0	0	0	0	0	0	0
871.57	240.58-241.51	PI(O-)38:4	PI31:1	183.13	185.06	95.65	141.63	233.43	100.39	99.36	68.49	240.23	298.3	220	124.97	92.32	196.04	246.06	197.12	101.96	297.18	57.43	195.4	97.79	273.2
872.638	785.18-786.11	PS42:1	PS31:1	0	0	0	0	0	0	0	0	0	0	0	0	0	0	0	0	0	0	0	0	0	0
873.586	240.58-241.51	PI(O-)38:3	PI31:1	49.49	61.79	146.4	40.74	88.5	31.19	11.77	32.06	40.27	143.27	141.97	20.39	69.88	57.63	152.55	139.02	2.96	151.98	110.56	210.51	24.05	112
874.654	787.19-788.12	PS42:0	PS31:1	0	0	0	0	0	0	0	0	0	0	0	0	0	0	0	0	0	0	0	0	0	0
875.601	240.58-241.51	PI(O-)38:2	PI31:1	188.89	190.63	338.76	511.03	274.86	499.96	532.38	311.61	197.29	465.32	382.83	394.12	478.43	284.33	326.9	382.71	466.14	443.31	482.28	645.42	557.09	488.96
876.612	789.15-790.08	PS(O-)44:6	PS31:1	0	0	0	0	0	0	0	0	0	0	0	0	0	0	0	0	0	0	0	0	0	0
877.617	240.58-241.51	PI(O-)38:1	PI31:1	45.88	63.63	96.66	62.32	83.38	144.1	50.36	110.52	29.11	110.38	164.07	43.95	157.89	115.52	80.62	63.13	86.7	113.76	66.07	215.66	24.47	78.23
878.627	791.17-792.09	PS(O-)44:5	PS31:1	0	0	0	0	0	0	0	0	0	0	0	0	0	0	0	0	0	0	0	0	0	0
879.633	240.58-241.51	PI(O-)38:0	PI31:1	5.55	7.18	31.59	7.9	21.94	9.73	8.06	14.02	3.76	3.2	2.68	38.5	13.73	16.88	13.85	20.59	2.49	26.04	8.68	48	5.03	24.55
880.643	793.18-794.11	PS(O-)44:4	PS31:1	0	0	0	0	0	0	0	0	0	0	0	0	0	0	0	0	0	0	0	0	0	0
881.518	240.58-241.51	PI38:6	PI31:1	366.16	339.69	197.22	216.32	135.21	91.3	300.76	218.53	162.14	345.37	311.35	118.71	545.37	282.18	182.9	191.38	342.85	585.55	325.61	513.25	198.02	375.22
882.659	795.20-796.13	PS(O-)44:3	PS31:1	0	0	0	0	0	0	0	0	0	0	0	0	0	0	0	0	0	0	0	0	0	0
883.534	240.58-241.51	PI38:5	PI31:1	1061.63	1052.9	898.35	511.22	665.2	711.81	809.9	577.67	1060.54	1950.51	1052.81	828.75	1620.9	1049.6	1365.94	1615.2	1318.23	1984.25	1060.83	1374.05	1231.17	1659.26
884.674	797.21-798.14	PS(O-)44:2	PS31:1	0	0	0	0	0	0	0	0	0	0	0	0	0	0	0	0	0	0	0	0	0	0
885.549	240.58-241.51	PI38:4	PI31:1	24275.9	19053.6	11831	11254.5	11472.8	13086.2	14849	7322.74	15514.9	19706.5	12935.8	14681.9	21639.8	16753.1	29235.6	24134.3	14308.5	25478.9	10806	20741.6	13453.4	17387
886.69	799.23-800.16	PS(O-)44:1	PS31:1	0	0	0	0	0	0	0	0	0	0	0	0	0	0	0	0	0	0	0	0	0	0
887.565	240.58-241.51	PI38:3	PI31:1	5400.6	5289.91	3124.9	3138.77	3755.66	3235.06	3394.85	2028.92	4990.22	5057.61	4025.85	4085.43	5636.26	4188.29	8418.77	6248.89	3915.31	7494.47	4371.22	5132.7	4396.61	7142.34
888.706	801.25-802.17	PS(O-)44:0	PS31:1	0	0	0	0	0	0	0	0	0	0	0	0	0	0	0	0	0	0	0	0	0	0
889.581	240.58-241.51	PI38:2	PI31:1	586.29	606.04	373.47	465.26	297.93	295.96	329.93	227.73	425.07	573.62	499.61	130.66	708.29	525.18	731.17	845.2	521.4	1062.62	398.58	479.28	624.21	1056.64
890.591	803.13-804.06	PS44:6	PS31:1	0	0	0	0	0	0	0	0	0	0	0	0	0	0	0	0	0	0	0	0	0	0
891.596	240.58-241.51	PI38:1	PI31:1	96.61	77.41	67.93	56.27	147.41	70.24	71.34	111.94	169.56	141.41	94.85	17.15	167.7	203.28	170.96	118.68	105.64	223.54	161.31	105.39	258.39	277.94
892.607	805.15-806.08	PS44:5	PS31:1	0	0	0	0	0	0	0	0	0	0	0	0	0	0	0	0	0	0	0	0	0	0
893.612	240.58-241.51	PI38:0	PI31:1	20.56	27.4	33.36	28	67.98	16.85	63.1	18.87	20.9	32.13	21.39	156	100.18	20.17	38.4	27.92	80.38	78.17	33.87	130.57	66.76	48.54
894.622	807.16-808.09	PS44:4	PS31:1	0	0	0	0	0	0	0	0	0	0	0	0	0	0	0	0	0	0	0	0	0	0
895.57	240.58-241.51	PI(O-)40:6	PI31:1	12.67	33.74	8.02	5.77	4.49	26.41	9.56	34.75	15.28	63.88	61.78	11.62	50.93	26.12	8.74	34.36	3.85	37.28	16.07	24.17	45.07	23.82
896.638	809.18-810.11	PS44:3	PS31:1	0	0	0	0	0	0	0	0	0	0	0	0	0	0	0	0	0	0	0	0	0	0
897.586	240.58-241.51	PI(O-)40:5	PI31:1	26.93	34.53	14.68	19.5	44.44	12.34	7.13	27.27	8.94	23.87	22.88	58.69	74.42	23.44	20.2	46.56	13.16	61.6	25.24	109.71	6.71	32.21
898.654	811.19-812.12	PS44:2	PS31:1	0	0	0	0	0	0	0	0	0	0	0	0	0	0	0	0	0	0	0	0	0	0
899.601	240.58-241.51	PI(O-)40:4	PI31:1	47.59	48.64	18.4	4.78	5.5	61.68	10.04	40.29	7.34	57.68	76.17	25.97	31.87	22.79	6.22	73.75	25.43	65.68	14.04	83.45	3.89	28.3
900.669	813.21-814.14	PS44:1	PS31:1	0	0	0	0	0	0	0	0	0	0	0	0	0	0	0	0	0	0	0	0	0	0
901.617	240.58-241.51	PI(O-)40:3	PI31:1	8.22	249.35	423.12	28.59	614.27	340.89	9.44	38.35	15.98	200.27	305.71	10.59	165.88	47.53	15.81	168.89	2.31	199.4	7.51	897.5	13.8	208.18
902.685	815.22-816.15	PS44:0	PS31:1	0	0	0	0	0	0	0	0	0	0	0	0	0	0	0	0	0	0	0	0	0	0
903.633	240.58-241.51	PI(O-)40:2	PI31:1	16.55	73.39	155.17	8.28	37.87	39.71	4.66	12.15	4.24	37.75	39.74	19.66	6.33	9.17	3.14	72.43	30.62	43.61	27.02	200.85	20.62	55.33
905.648	240.58-241.51	PI(O-)40:1	PI31:1	23.22	28.69	105.25	77.85	112.11	26.46	8.2	18.71	8.92	30.32	80.23	27.32	47.91	24.43	6.18	24.81	18.92	76.86	20.43	67.48	23.72	27.87
907.664	240.58-241.51	PI(O-)40:0	PI31:1	45.02	48.54	18.17	17.9	5.57	25.62	40.33	21.9	11.43	23.64	32.01	11.37	19.94	19.64	12.13	41.42	26.34	67.26	42.48	44.6	8.57	104.87
909.549	240.58-241.51	PI40:6	PI31:1	773.16	954.32	785.83	452.05	470.15	328.78	1047.03	782.34	595.65	917.79	745.83	914.68	1151.68	624.74	341.59	415.26	913.8	1794.35	577.79	1483.85	839.19	1010.88
911.565	240.58-241.51	PI40:5	PI31:1	617.91	627.01	418.5	540.85	509.59	690.02	465.91	461.81	720.66	890.64	658.02	561.97	1092.39	677.15	708.28	776.22	655	1421.11	319.4	685.01	668.98	1307.27
913.581	240.58-241.51	PI40:4	PI31:1	362.68	364.78	169.89	172.11	194.47	96.39	132.61	96.78	359.56	328.32	467.45	274.43	347.7	192.32	485.85	374.12	199.53	801.89	262.9	413.7	143.95	407.24
915.596	240.58-241.51	PI40:3	PI31:1	77.09	133.98	134.92	30.31	225.33	99.89	147.46	84.79	94.02	97.6	158.02	121.65	191.33	86.17	162.87	103.75	83.17	207.63	140.42	226.7	79.35	124.43
917.612	240.58-241.51	PI40:2	PI31:1	50.25	80.29	122.4	44.8	98.72	64.19	56.1	41.97	44.07	165.09	200.48	48.4	131.45	64.09	123.93	65.67	72.71	173.47	120.21	465.15	24.44	225.14
919.628	240.58-241.51	PI40:1	PI31:1	36.51	34.29	50.21	51.21	67.22	74.08	97.47	27.95	44.6	112.36	100.29	31.54	141.34	29.99	27.81	73.61	27.03	65.37	65.35	158.32	61.64	135.14
921.643	240.58-241.51	PI40:0	PI31:1	9.75	8.33	129.95	14.3	282.71	31.06	23.82	54.55	24.99	46.79	129.09	5.42	69.73	50.01	20.09	48.26	29.51	62.23	30.98	708.96	6.26	96.13
923.601	240.58-241.51	PI(O-)42:6	PI31:1	12.29	13.87	12.1	3.47	10.32	12.36	7.6	17.4	5.12	16.04	10.68	6.33	39.98	12.13	7.51	1.84	3.16	15.98	11.64	124.82	11.27	16
925.617	240.58-241.51	PI(O-)42:5	PI31:1	6.32	32.65	4.34	6.49	12.72	1.97	7.33	12.25	9.36	4.98	27.97	11.77	7.38	5.79	6.33	12.69	4.87	14.24	7.53	30.6	7.18	7.47
927.633	240.58-241.51	PI(O-)42:4	PI31:1	2.26	17.17	31.94	9.35	16.5	4	17.58	8.26	1.67	12.5	13.97	0	4.26	1.61	8.25	24.13	11.43	20.27	5.62	28.61	11.52	8.82
929.648	240.58-241.51	PI(O-)42:3	PI31:1	28.92	20.35	38.35	33.16	21.26	13.12	24.09	26.72	5.76	31.36	61.32	60.16	14.67	11.25	29.36	16.34	10.63	82.27	56.77	107.9	4.46	29.85
931.664	240.58-241.51	PI(O-)42:2	PI31:1	23.13	38.82	30.83	18.45	8.54	11.62	8.22	6.54	15.02	15.15	76.81	42.26	37.85	10.34	27.3	44.78	11.63	32.61	48.84	103.38	127.56	33.13
933.68	240.58-241.51	PI(O-)42:1	PI31:1	22.09	19.56	23.37	46.12	26.84	36.76	22	31.51	72.34	45.69	69.76	95	23.95	23.32	22.44	18.69	17.43	64.05	85.83	225.3	10.84	48.85
935.695	240.58-241.51	PI(O-)42:0	PI31:1	32.65	12	10.37	5.69	42.12	21.84	15.27	44.12	20.78	16.86	48.31	53.95	5.37	5.89	8.52	4.43	3.39	16.69	23.63	45.65	10.57	59.86
937.581	240.58-241.51	PI42:6	PI31:1	10.81	5.06	3.11	27.73	11.28	3.23	8	16.23	9.46	12.71	10.13	0	7.05	25.16	9.85	7.42	17.37	14.85	11.93	48.11	5.32	6.68
939.596	240.58-241.51	PI42:5	PI31:1	30.32	37.53	63.84	8.74	22.94	53.44	42.15	31.49	38.21	149.16	52.34	33.72	101.22	43.11	52.99	47.93	104.23	72.65	22.38	90.22	62.88	145.37
941.612	240.58-241.51	PI42:4	PI31:1	14.21	29.3	16.35	2.88	94.51	10.46	36.51	26.26	16.36	72.18	19.91	26.1	29.59	75.93	14.18	65.04	17.21	96.11	20.55	68.66	8.52	104.42
943.628	240.58-241.51	PI42:3	PI31:1	263.78	185.27	235	521.45	560.92	411.86	423.73	302.67	456.45	694.98	261.2	175.64	343.62	284.05	353.62	451.21	273.99	347.63	370.73	686.94	224.15	490.3
945.643	240.58-241.51	PI42:2	PI31:1	68.61	84.71	226.44	61.3	421.5	99.55	229.92	212.15	314.66	260.05	131.23	247.45	165.5	103.22	105.91	175.44	102.93	229.26	297.3	585.36	183.62	368.3
947.659	240.58-241.51	PI42:1	PI31:1	6.66	27.47	7.64	8.42	21.49	11.17	7.51	39.78	30.07	67.07	53.22	8.48	60.94	10.16	33	24.22	10.09	58.31	38.3	156.25	4.91	51.53
949.674	240.58-241.51	PI42:0	PI31:1	10.98	7	28.63	6.16	28.63	5.19	12.63	15.68	10.21	16.07	7.08	17.08	9.01	2.19	66.72	31.76	12.09	22.87	11.86	62.09	2.8	18.56
951.633	240.58-241.51	PI(O-)44:6	PI31:1	7.25	7.06	42.87	15.52	6.51	8.12	4.34	11.69	11.31	49.88	11.43	15.78	31.29	5.36	2.91	11.58	24.25	15.3	2.85	20.82	6.4	22.76
953.648	240.58-241.51	PI(O-)44:5	PI31:1	5.3	3.46	27.99	4.06	36.94	34.94	11.48	6.95	13.83	5.23	8.99	10.17	35.39	12.31	7.27	12.03	10.73	16.31	1.36	27.55	1.98	25.77
955.664	240.58-241.51	PI(O-)44:4	PI31:1	1.2	3.06	15.48	2.34	29.16	23.43	12.3	8.68	4.54	3.51	11.51	0	5.27	3.99	7.97	9.78	7.36	20.46	8.19	9.78	11.95	3.71
957.68	240.58-241.51	PI(O-)44:3	PI31:1	28.59	25.93	34.66	44.67	87.27	142.81	133.9	89.71	12.3	61.29	30.04	108.01	55.08	27.75	15.11	81.66	10.34	20.38	143.47	169.5	32.57	41.39
959.695	240.58-241.51	PI(O-)44:2	PI31:1	8.83	7.38	30.4	17.85	40.42	11.9	18.22	59.9	7.97	19.35	22.96	18.79	9.77	8.69	2.24	23.82	9.26	11.3	24.64	191.43	8.93	10.97
961.711	240.58-241.51	PI(O-)44:1	PI31:1	2.81	5.3	46.71	4.07	32.39	26.2	2.31	7.53	6.13	3.8	27.17	7.61	13.41	1.86	3.27	23.07	0.75	9.92	1.87	47.8	0	20.3
963.727	240.58-241.51	PI(O-)44:0	PI31:1	4.18	5.58	13.71	3.89	2.38	9.2	12.96	9.14	1.57	12.84	1.01	4.73	13.98	1.45	5.57	2.88	2.55	11.77	9.07	12.44	5.04	16.82
965.612	240.58-241.51	PI44:6	PI31:1	12.84	8.88	22.21	9.33	7.57	6.4	26.36	48.46	10.07	87.82	11.66	9.92	9.37	22.92	19.87	17.05	30.16	24.83	46.05	9.92	5.36	85.29
967.628	240.58-241.51	PI44:5	PI31:1	359.86	248.95	344.9	279.53	459.38	429.92	591.92	204.71	573.84	493.28	352.53	788.63	538.81	313.33	757.92	662.75	266.21	490.26	600.48	642.83	544.34	497.01
969.643	240.58-241.51	PI44:4	PI31:1	122.57	75.32	49.26	200.27	239.87	66.97	135.16	118.82	108.43	139.52	96.13	171.74	90.87	35.62	231.49	219.64	72.19	152.71	63.74	365.53	301.73	296.85
971.659	240.58-241.51	PI44:3	PI31:1	13.98	24.96	26.95	20.26	10.52	36.68	15.27	44.9	5.83	10.24	19.47	52.74	39.37	15.55	21.72	30.97	7.76	56.59	7.13	12.17	25.17	74.94
973.674	240.58-241.51	PI44:2	PI31:1	19.05	15.41	15.48	21.51	14.91	42.61	31.99	18.16	23.52	32.33	3.93	23.07	13.1	1.77	3.33	6.26	1.67	29.22	16.7	28.55	20.53	10.24
975.69	240.58-241.51	PI44:1	PI31:1	9.22	5.04	26.86	4.77	0	9.24	12.09	22.55	9.67	15.24	20.44	12.52	3.74	15.96	5.69	13.04	7.39	31.63	1.64	35.66	22.79	5.3
977.706	240.58-241.51	PI44:0	PI31:1	6.91	4.32	26.69	2.19	2.38	5.3	4.77	4.02	0.7	14.57	5.76	30.15	5.69	10.62	35.64	15.58	5.75	5.33	7.71	49.34	15.54	19.47
422.231	280.78-281.71	LysoPE14:2	PE31:1	2.39	4.95	3.4	2.9	6.37	2.19	7.16	3.57	5.63	0	6.23	3.02	5.14	3.79	2.98	0	4.94	5.31	10.54	6.04	8.8	10.91
424.246	282.80-283.73	LysoPE14:1	PE31:1	38.24	77.07	136.5	38.13	38.89	57	70.45	82.42	103.17	74.83	59.11	38.46	45.98	32.94	59.68	79.2	45.05	71.28	66.04	62.73	78.25	129.18
426.262	284.81-285.74	LysoPE14:0	PE31:1	4.16	12.5	23.64	11.18	11.87	10.92	18.76	13.18	21.17	11.99	39.49	16.96	9.05	8.01	17.79	20.71	10.46	12.1	18.4	18.71	14.89	25.22
450.262	308.81-309.74	LysoPE16:2	PE31:1	2.12	5.95	7.18	11.2	5.18	7.48	7.2	3.74	6.74	6.64	14.35	7.03	4.82	6	9.51	17.84	5.04	0	9.55	13.46	16.86	13.64
452.278	310.83-311.76	LysoPE16:1	PE31:1	13.8	29.8	52.81	17.94	28.76	22.07	19.36	24.35	82.54	44.32	75.9	39.27	30.89	20.09	35.1	31.38	46.74	43.4	25.01	47.47	51.96	68.58
454.293	312.85-313.77	LysoPE16:0	PE31:1	202.01	435.99	382.75	334.45	424.84	443.47	208.78	255.73	533.46	428.09	732.47	476.65	413.17	362.96	492.26	785.27	534.4	571.48	444.07	1377.79	420.86	683.66
464.278	183.65-184.57	LysoPC14:2	DLPC	1.24	1.33	3.55	2.48	2.47	0	0.93	0	19.8	27.67	10.42	5.13	8.32	3.97	0	3.55	0.78	0	0	0	0	3.29
466.293	183.65-184.57	LysoPC14:1	DLPC	1.37	3	6.42	2.19	2.16	2.29	1.55	2.55	8.37	3.35	5.69	2.09	0	2.16	0	5.12	3.19	3.41	4.1	1.33	4.76	5.66
468.309	183.65-184.57	LysoPC14:0	DLPC	198.14	248.3	325.74	95.38	181.06	180.05	117.83	67.61	525.44	234.1	538.68	283.86	181.65	263.93	436.41	309.79	316.25	774.19	541.32	281.29	503.47	322.93
478.293	336.85-337.77	LysoPE18:2	PE31:1	576.92	1064.64	1651.31	573.98	744.9	444.68	471.53	906.53	1735.46	903.37	1906.08	864.79	780.13	635.34	1195.58	1501.76	809.78	714.59	589.77	952.9	1130.1	1462.56
480.309	338.86-339.79	LysoPE18:1	PE31:1	424.36	881.75	860.91	347.91	422.42	317.18	239.42	519.57	1239.33	707.88	1010.57	406.67	488.28	441.24	816.63	771.73	565.04	447.01	413.66	736.47	633.83	845.46
482.325	340.88-341.81	LysoPE18:0	PE31:1	312.77	528.05	391.28	326.47	453.41	394.73	280.46	239.26	636.64	387.42	757.87	423.89	456.12	384.44	673.24	1071.98	578.78	463.57	494.19	814.27	579.12	584.41
492.309	183.65-184.57	LysoPC16:2	DLPC	4.71	5.13	7.47	3.45	3.01	6.53	4.62	4.04	9.46	7.58	9.32	7.33	3.99	4.36	11.48	8.86	4.97	8.29	7.31	5.62	8.32	11.43
494.325	183.65-184.57	LysoPC16:1	DLPC	404.84	488.42	670.14	311.2	271.95	396.74	335.47	255.3	947.38	754.02	720.47	819.88	419.22	427.15	897	477.44	508.51	1161.75	994.97	815.33	938.7	908.2
496.34	183.65-184.57	LysoPC16:0	DLPC	32169.8	27186.8	31336.9	20210.6	18765.9	22662.9	18316.8	12749.7	38295.3	26462	34254.7	37774.7	20582.8	26000.5	50968.7	38244.8	27657	46969	40870.5	43491.4	42798.5	40296.4
506.325	364.88-365.81	LysoPE20:2	PE31:1	12.64	27.77	28.52	36.6	47.46	38.85	27.62	23.14	57.78	27	64.07	35.32	40.1	35.81	54.63	64.1	15.05	20.71	43.56	40.94	29.24	78.65
508.34	366.89-367.82	LysoPE20:1	PE31:1	7.67	29.24	23.16	22.67	22.89	24.37	17.79	11.62	42.99	21.06	36.15	31.44	13.56	17.33	35.58	34.72	13.37	17.5	26.65	20.77	18.42	53.09
510.356	368.91-369.84	LysoPE20:0	PE31:1	3.13	6.52	5.62	8.03	6.48	6.35	5.82	4.04	9.59	6.85	8.42	8.35	5.76	3.54	8.9	9.37	6.54	5.12	4.37	13.46	4.38	14.05
520.659	183.65-184.57	LysoPC18:2	DLPC	4711.39	4979.26	7093.99	3561.33	2854.82	2950.19	2688.99	3127.21	7619.82	4665.53	6876.54	5469.01	2945.92	4796.35	8480.67	5459.02	2391.5	3345.35	4779.6	6303.56	7585.33	6644.86
522.356	183.65-184.57	LysoPC18:1	DLPC	5571.78	9018.23	8373.61	6158.25	3882.82	5193.23	3727.66	4015.03	9517.73	9212.97	7328.91	7588.43	4414.5	6460.74	10034.4	10169.6	4036.95	7348.38	8545.3	11996.9	9030.47	10522.5
524.372	183.65-184.57	LysoPC18:0	DLPC	8517.29	5932.42	11099	5833.44	6493.19	5445.94	5859.5	3860.71	8716.16	7357.86	9224.44	6919.24	7170.35	6878.59	15969.3	11211.2	5185.81	7372.19	9261.26	11463.6	10504.3	6906.86
534.356	392.91-393.84	LysoPE22:2	PE31:1	0	7.83	6.72	12.04	5.04	7.78	13.68	7.24	13.4	8.58	13.7	7.46	3.46	3.21	6.46	14.47	6.71	5.51	8.55	7.57	7.05	13.01
536.372	394.92-395.85	LysoPE22:1	PE31:1	0	5.49	8.03	11.25	5.28	7.47	10.41	11.63	9.74	8.46	12.24	9.86	3.78	5.88	5.28	8.73	5.44	0	10.58	11.97	8.97	9.72
538.387	396.94-397.87	LysoPE22:0	PE31:1	10.15	11.36	16.61	8.75	7.58	9.88	9.89	19.59	19.84	14.87	15.54	11.76	9	9.8	8.85	30.06	13.8	17.86	11.02	19.76	11.46	21.34
548.372	183.65-184.57	LysoPC20:2	DLPC	71.99	128.64	166.56	89.37	68.78	65.03	52.96	61.43	148.31	102.71	106.38	71.2	47.34	79.48	114.15	151.92	55.13	84.36	88.63	117.1	134.31	178.58
550.387	183.65-184.57	LysoPC20:1	DLPC	40.48	65.14	110.05	69.04	32.19	36.66	30	49.75	55.46	83.09	42.95	67.03	34.16	56.79	60.75	128.05	29.81	49.48	84.05	116.5	62.78	90.12
552.403	183.65-184.57	LysoPC20:0	DLPC	16.31	18.5	47.82	13.75	17.7	13.39	11.56	16.1	20.33	26.65	22.9	28.47	11.38	20.58	32.68	52.04	16.32	17.17	23.43	45.96	21.7	33.09
576.403	183.65-184.57	LysoPC22:2	DLPC	0	8.07	43.08	2.81	4.26	2.66	2.68	4.6	6.73	8.15	4.71	3.21	0	2.01	3.7	10.24	3.29	0	1.46	12.86	0	7.76
578.419	183.65-184.57	LysoPC22:1	DLPC	2.96	6.12	18.97	6.73	5.15	3.51	3.66	8.21	5.24	7.1	7.16	5.63	3.13	4.78	5.75	8.01	4.21	3.1	7.68	13.38	8.16	8.23
580.434	183.65-184.57	LysoPC22:0	DLPC	11.58	53.32	49.64	10.22	9.81	6.56	13.16	30.24	42.88	32.26	14.69	15.8	8.33	12.25	17.17	43.77	36.99	16.63	15.31	14.76	17.16	43.14
622.445	183.65-184.57	DLPC	DLPC	4000	4000	4000	4000	4000	4000	4000	4000	4000	4000	4000	4000	4000	4000	4000	4000	4000	4000	4000	4000	4000	4000
624.367	482.92-483.85	PE28:6	PE31:1	152.11	100.01	135.5	215.55	161.29	181.18	178.62	104.05	286.47	166.69	543.91	288.6	260.9	214.37	390.86	533.89	107.76	215.13	304.29	401.17	391.12	245.51
626.382	484.93-485.86	PE28:5	PE31:1	120.71	96.78	114.93	250.57	102.01	159.47	123.6	93.82	202.91	204.28	280.76	200.08	213.89	167.73	301.31	615.92	97.34	234.19	286.34	443.68	257.6	183.74
628.398	486.95-487.88	PE28:4	PE31:1	198.15	87.83	103.13	149.76	148.76	144.02	143.32	65.8	164.59	126.29	246.95	200.38	259.01	121.11	371.09	343.33	110.18	197.63	270.67	398.82	214.1	136.09
630.413	488.97-489.89	PE28:3	PE31:1	13.5	18.78	19.67	16.75	12.05	19.24	22.94	12.71	31.45	20.14	42.32	28.78	19.05	12.26	25.64	59.96	15.13	28.87	31.03	44.84	31.93	29.9
632.429	490.98-491.91	PE28:2	PE31:1	8.93	12.82	14.06	15.96	11.68	21.84	25.76	10.71	20.71	20.8	20.8	15.09	14.31	12.5	11.46	34.67	13.39	15.72	16.32	30.81	27.23	36.28
634.445	493.00-493.93	PE28:1	PE31:1	2.99	9.05	8.45	11.51	10.85	15.63	12.87	8	20.82	8.04	12.69	5.24	8.74	11.4	2.09	25.69	9.34	12.04	11.47	9.24	17.75	22.29
636.46	495.01-495.94	PE28:0	PE31:1	8.01	9.57	10.97	12	12.9	6.68	16.53	6.71	26.04	16.04	17.52	14.53	15.67	12.67	9.1	32.25	17.37	13.09	13.14	17.67	14.22	20.61
638.419	496.97-497.90	PE(O-)30:6	PE31:1	0	9.27	8.5	2.59	3.91	8.9	8.73	6.77	7.56	10.27	9.84	7.15	8.71	5.42	9.6	11.12	9.26	0	6.99	20.16	6.88	10.82
640.434	498.99-499.92	PE(O-)30:5	PE31:1	2.84	5.04	10.16	7.15	9.42	9.75	8.27	4.65	10.36	9.97	19.17	5.3	9.34	9.11	10.22	15.62	6.16	11.4	10.12	27.72	11.39	12.8
642.45	501.00-501.93	PE(O-)30:4	PE31:1	0	6	6.54	9.16	7.24	6.79	8.1	5.19	10.84	6.67	16.25	5.98	14.13	7.87	1.9	17.1	1.5	14.76	14.9	13.13	14.43	16.28
644.465	503.02-503.95	PE(O-)30:3	PE31:1	3.42	8.49	17	8.92	11.47	14.17	17.62	8.83	21.05	12.19	11.59	5.35	16.64	12.69	11.7	21.89	9.93	13.89	14.37	21.82	12.8	21.33
646.481	505.03-505.96	PE(O-)30:2	PE31:1	5.91	6.99	11.25	12.06	8.84	11.81	17.61	11.52	19.88	11.47	21.45	9.45	7.63	10.59	10.9	27.18	7.17	16.07	23.94	22.2	26.87	39.16
648.497	507.05-507.98	PE(O-)30:1	PE31:1	46	45.01	50	77.1	41.28	60.47	56	54.33	138.93	64.34	110.67	71.02	62.15	60.61	113.41	175.72	43.3	85.08	76.62	133.01	97.68	128.06
650.512	509.06-509.99	PE(O-)30:0	PE31:1	31.71	27.07	32.22	43.39	30.38	35.78	37.23	30.96	59.43	26.45	71.44	32.9	53.6	27.83	52.4	37.81	20.61	40.73	64.67	94.56	85.17	59.35
652.398	510.95-511.88	PE30:6	PE31:1	4.7	9.93	10.02	11.92	5.08	6.47	8.6	6.86	18.78	8.71	11.5	12.8	9.3	8.31	15.15	6.04	8.39	21.71	10.48	19.11	12.91	20.32
654.413	512.97-513.89	PE30:5	PE31:1	2.22	6.67	19.47	7.23	5.42	6.25	16.04	5.81	19.59	12.9	17.15	9.38	1.96	13.43	11.43	26.67	4.96	10.43	14.07	15.74	10.99	17.84
656.429	514.98-515.91	PE30:4	PE31:1	4.52	10.62	13.97	7.97	10.43	19.43	24	13.3	27.63	16.02	16.56	15.02	8.87	9.32	8.41	42.44	8.1	14.97	14.82	29.85	16.32	22.42
658.445	517.00-517.93	PE30:3	PE31:1	19.56	20.18	21.79	33.75	26.65	39.02	32.92	18.44	63.2	41.99	90.98	56.28	41.9	30.1	79.23	150.7	23.51	51.79	64.64	128.23	55.79	60.12
660.46	519.01-519.94	PE30:2	PE31:1	5.05	7.81	12.14	16.79	11.37	13.34	19.97	11.35	20.12	19.73	24.97	20.68	23.48	16.48	32.81	39.48	13.46	21.43	39.33	33.99	29.51	21.95
662.476	521.03-521.96	PE30:1	PE31:1	33.7	29.5	46.35	41.69	39.22	38.85	35.86	32.83	40.58	38.39	43.97	40.6	50.46	39.13	52.96	77.73	45.51	50.29	56.75	69.76	38.74	56.46
664.492	523.04-523.97	PE30:0	PE31:1	7.76	20.73	17.37	9.76	15.44	9.86	18.76	10.47	24.36	9.24	19.3	15.99	8.67	12.97	13.71	19.48	20.95	19.95	19.43	24.54	27.81	29.68
666.413	183.65-184.57	PC28:6	DLPC	10.93	40.83	48.15	7.85	11.13	7.2	11.14	19.49	47.25	31.51	12.03	7.65	9.01	13.16	11.5	45.43	40.1	15.12	11.91	17.05	17.82	45.57
666.45	525.00-525.93	PE(O-)32:6	PE31:1	3.21	2.63	7.72	8.23	3.98	5.04	8.37	4.33	8.1	6.43	12	3.74	5.86	6.1	6.55	11.06	8.6	4.63	14.44	19.03	9.75	11.27
668.429	183.65-184.57	PC28:5	DLPC	1.97	57.82	93.03	4.15	3.38	1.56	3.69	33.33	75.87	37.85	3.2	0	1.98	2.65	3.73	8.55	10.15	3.28	2.23	4.16	0	51.26
668.465	527.02-527.95	PE(O-)32:5	PE31:1	0	7.63	8.01	5.35	7.48	7.68	4.85	3.31	5.26	5.24	7.25	7.46	5.19	5.08	13.7	8.13	5.08	0	5.38	16.96	12.72	5.58
670.445	183.65-184.57	PC28:4	DLPC	1.31	9.2	13.91	3.1	2.41	2.49	2.8	4.54	12.11	7.74	2.39	0	0	2.44	1.89	6	4.4	0	0	5.49	4.67	7.64
670.481	529.03-529.96	PE(O-)32:4	PE31:1	3.33	1.66	3.64	4.05	7.19	4.1	7.11	4.13	11.09	5.53	8.64	6.64	4.65	6.63	5.74	13.33	2.34	9.46	9.25	16.82	0	9.02
672.46	183.65-184.57	PC28:3	DLPC	2.77	12.1	28.04	4.53	6.41	4.05	3.23	9.34	12.86	10.79	4.65	4.17	3.02	2.53	4.23	13.08	4.62	6.2	4.98	14.76	5.43	13.18
672.497	531.05-531.98	PE(O-)32:3	PE31:1	10.69	10.56	13.02	23.77	14.53	15.45	28.27	20.27	26.4	25.93	38.23	17.29	21.27	13.7	12.71	49.71	15.39	26.26	35.26	45.55	21.07	40.57
674.476	183.65-184.57	PC28:2	DLPC	112.08	79.24	155.12	79.2	94.59	63.43	54.18	44.82	95.75	78.2	83.81	50.11	91.34	81.44	165.54	125.19	77.12	95.04	140.94	123.48	104.01	123.28
674.512	533.06-533.99	PE(O-)32:2	PE31:1	9.34	17.36	19.54	23.18	18.11	19.47	26.95	21.8	35.39	23.24	22.46	16.51	18.89	15.12	23.16	36.55	20.36	19.24	29.56	24.49	26.79	45.96
676.492	183.65-184.57	PC28:1	DLPC	882.4	542.76	1024.41	515.87	746.52	582	464.57	289.02	831.8	666.72	672.58	566.45	435.38	557.55	1118.21	763.42	681.44	912.73	1203.42	785.01	849.46	848.69
676.492	535.04-535.97	PE31:1
678.507	183.65-184.57	PC28:0	DLPC	152.03	205.28	200.53	103.38	204.47	136.69	79.28	53.12	337.69	196.71	284.16	175.69	130.43	184.49	232.87	280.13	305.41	312.76	431.82	214.08	251.45	294.4
678.544	537.10-538.03	PE(O-)32:0	PE31:1	728.36	748.76	787.13	761.92	736.53	723.92	785.71	683.18	775.67	770.9	718.66	782.11	838	777.79	726.27	783.56	713.68	753.41	732.86	835.15	756.76	756.3
680.429	538.98-539.91	PE32:6	PE31:1	14.09	19.18	24.09	23.81	24.91	16.29	18.87	12.82	25.15	22.39	31.13	20.42	15.76	22.79	15.96	21.09	17.18	17.62	17.42	30	24.47	23.41
680.465	183.65-184.57	PC(O-)30:6	DLPC	10.09	42.36	55.88	10.3	18.5	12.78	11.84	20.27	63.28	38.34	18.15	16.27	16.27	19.58	21.96	32.51	34.78	24.93	25.45	14.84	21.68	40.08
682.445	541.00-541.93	PE32:5	PE31:1	7.75	8.89	14.49	25.21	15	14.71	14.87	9.45	34.5	17.84	40.1	20.93	32.82	17.6	49.21	51.89	10.12	13.86	27.22	41.84	21.73	31.42
682.481	183.65-184.57	PC(O-)30:5	DLPC	3.7	32.95	64.69	8.77	5.1	3.49	4.58	20.57	74.98	30.76	4.32	2.54	3.52	6.45	5.23	12.27	11.99	3.96	5.01	6.06	5.4	63.42
684.46	543.01-543.94	PE32:4	PE31:1	7.67	9.83	13.51	18.39	17.83	20.14	17.04	11.43	39.11	20.17	40.62	34.37	29.14	16.99	34.84	90.02	11.68	23.85	30.39	49.19	27.83	33.69
684.497	183.65-184.57	PC(O-)30:4	DLPC	5.9	11.27	19.69	7.06	8.25	5.53	6.38	6.53	17.78	9.86	5.61	5.41	4.77	6.86	10.15	23.36	9.03	3.89	7.55	8.26	6.85	20.05
686.476	545.03-545.96	PE32:3	PE31:1	10.87	12.2	14.52	18.85	13.51	21.55	23.38	15.54	39.43	21.16	38.49	18.56	33.24	14.23	35.74	67.02	9.73	22.35	50.25	49.98	26.29	40.3
686.512	183.65-184.57	PC(O-)30:3	DLPC	16.43	20.65	42.3	17.27	13.94	12.42	13.58	17.9	23.29	21.1	17.6	16.24	9.41	15.26	19.77	31.53	14.81	23.19	19.61	26.12	11.38	25.8
688.492	547.04-547.97	PE32:2	PE31:1	12.54	29.06	24.67	13.55	27.42	17.64	23.01	14.03	42.32	22.33	59.23	24.43	29.95	22.14	43.95	28.9	27.26	39.95	40.77	37.27	21.08	41.22
688.528	183.65-184.57	PC(O-)30:2	DLPC	22.94	34.41	76.75	18.72	28.74	17.46	17.57	24.28	50.12	34.05	27.21	14.42	17.48	19.24	30.63	37.9	21.33	20.51	33.98	32.96	23.63	42.23
690.507	549.06-549.99	PE32:1	PE31:1	60.73	88.21	57.29	68.9	132.12	87.61	65.92	46.18	172.45	75.78	191.91	89.45	152.37	72.71	107.91	117.7	247.18	177.48	129.73	94.87	125.14	111.96
690.544	183.65-184.57	PC(O-)30:1	DLPC	383.58	297.3	542.76	344.61	481.38	389.06	303.99	206.56	448.6	367.35	482.15	352.26	220.8	388.24	543.98	534.35	272.91	392.41	572.61	525.9	389.09	551.98
692.523	551.08-552.00	PE32:0	PE31:1	23.11	33.27	17.65	27.19	42.79	34.13	35.97	20.16	44.07	29.96	62.52	39.42	42.6	32.44	48.02	65.36	61.87	60.45	48.9	56.18	48.04	53.49
692.559	183.65-184.57	PC(O-)30:0	DLPC	91.65	130.41	188.17	101.86	125.27	111.76	95.44	84.21	169.48	132.44	194.29	135.56	67.48	127.4	141.34	180.75	149.65	191.98	183.6	136.21	99	178.94
694.445	183.65-184.57	PC30:6	DLPC	10.54	29.6	45.64	11.94	14.5	11.4	12.33	17.21	36.78	24.09	18.12	12.2	9.21	15.22	16.05	33.08	24.99	17.36	18.64	15.24	14.93	32.09
694.481	553.03-553.96	PE(O-)34:6	PE31:1	4.59	7.01	4.8	6.37	5.02	7.26	7.69	6.82	7.86	5.47	11.32	5.19	4.11	3.86	8.27	11.24	5.97	0	6.54	7.43	4.96	10.32
696.46	183.65-184.57	PC30:5	DLPC	2.6	90.5	123.63	7.4	6.2	2.37	3.58	53.97	143.48	76.85	3.44	2.01	1.06	4.2	8.98	19.43	18.42	2.74	7.53	6.28	4.88	127.26
696.497	555.05-555.98	PE(O-)34:5	PE31:1	4.52	7.19	3.44	8.64	5.61	5.95	8.02	6.15	13.43	8.42	14.48	7.8	6.16	6.84	11.58	16.42	4.03	6.76	11.94	14.85	15.41	13.01
698.476	183.65-184.57	PC30:4	DLPC	6.61	37.19	45.97	15.58	12.12	6.35	7.73	18.98	50.9	29.01	12.1	7.53	7.73	11.38	17.53	25.46	16.24	8.38	6.89	16.3	6.88	41.42
698.512	557.06-557.99	PE(O-)34:4	PE31:1	207.22	193.16	199.54	248.81	227.81	242.86	197.4	206.29	252.17	184.66	251.51	237.06	251.31	207.59	238.74	265.96	179.7	202.09	234.95	284.99	236.36	214.76
700.492	183.65-184.57	PC30:3	DLPC	15.25	31.58	46.61	16.42	22.55	14.63	12.22	17.47	38.06	29.07	22.08	14.3	13.87	17.48	20.7	39.3	21.79	19.02	23.81	28.64	22.29	34.87
700.528	559.08-560.01	PE(O-)34:3	PE31:1	99.22	29.77	50.78	44.63	97.84	59.09	54.55	35.59	43.59	41.15	99.04	51.83	57.72	51.32	88.87	100.25	53.02	55.22	52.09	62.98	50.77	54.17
702.507	183.65-184.57	PC30:2	DLPC	2471.41	837.83	1663.7	1092.29	1439.06	1079.09	950.47	677.82	1133.17	840.94	1085.45	880.08	1091.09	1314.89	2265.26	1885.92	971.06	1214.36	1868.53	1412.86	1513.94	1093.16
702.544	561.10-562.03	PE(O-)34:2	PE31:1	111.29	32	101.12	50.84	89.32	54.66	78.62	29.73	42.48	23.85	170.91	52.83	77.35	32.77	108.9	91.77	50.24	64.34	99.6	57.01	63.09	59.2
704.523	183.65-184.57	PC30:1	DLPC	9930.42	6996.38	9454.23	9046.33	8248.87	6812.34	5887.26	5678.06	6386.58	5961.12	7024.75	7980.78	5060.24	7287.88	9617.12	9584.34	4855.58	10566.2	12285.3	11550	8587.78	8663.86
704.559	563.11-564.04	PE(O-)34:1	PE31:1	111.33	48.85	86.54	65.23	96.68	59.62	74.1	30.11	76.14	40.36	155.07	58.3	83.35	47.58	112.44	110.38	80.03	67.48	89.5	75.28	74.27	63.26
706.539	183.65-184.57	PC30:0	DLPC	2059.29	1909.97	1808.13	1144.02	1919.94	1392.27	728	599.67	3202.9	1508.82	2456.59	1716.97	926.37	1716.55	1724.4	1900.2	2554.45	4157.24	2985.07	1881.17	2320.93	2605.44
706.575	565.13-566.06	PE(O-)34:0	PE31:1	22.65	15.73	19.23	14.39	22.14	19.07	22.17	12.38	42.94	19.55	46.82	20.07	24.63	17.49	32.43	48.54	21.49	23.03	40.76	40.11	32.66	33.79
708.46	567.01-567.94	PE34:6	PE31:1	8.05	7.43	11.81	10.67	10.18	15.59	18.62	6.49	21.74	11.12	12.64	10.16	10.8	9.78	14.74	17.58	5.75	10.63	23.46	25.51	17.99	21.27
708.497	183.65-184.57	PC(O-)32:6	DLPC	92.99	131.01	140.16	53.09	97.83	75.78	40.71	48.04	215.19	109.67	136.88	82.62	47.48	75.16	122.24	120.75	150.82	217.57	152.32	93.08	124.57	167.6
710.476	569.03-569.96	PE34:5	PE31:1	6.53	6.52	19.42	5.94	13.45	11.12	14.98	8.43	20.18	10.91	17.46	12.61	9.75	4.2	12.82	29.66	5.68	9.18	17.76	16.59	11.32	19.7
710.512	183.65-184.57	PC(O-)32:5	DLPC	5.49	33.5	48.26	6.69	8.96	4.25	7.51	16.43	43.6	23.27	6.03	4.13	3.42	6.07	12.67	12.6	12.27	8.95	9.24	10.76	8.58	24.59
712.492	571.04-571.97	PE34:4	PE31:1	18.49	18.25	21.56	15.92	33.92	19.81	28.49	9.23	36.02	20.13	56.51	13.31	29.9	14.27	26.51	33.91	33.41	15.08	30.37	27.29	29.01	44.69
712.528	183.65-184.57	PC(O-)32:4	DLPC	9.94	19.72	33.42	12.39	8.28	6.46	6.63	10.28	22.25	17.18	6.3	5.91	3.47	6.4	10.5	21.82	9.4	8.41	7.82	15.71	9.55	19.16
714.507	573.06-573.99	PE34:3	PE31:1	93.32	74.39	73.41	59.68	183.66	99.14	40.97	25.96	171.14	78.54	333.8	95.15	153.7	60.02	209.6	213.77	150.51	114.12	108.53	182.28	96.35	114.8
714.544	183.65-184.57	PC(O-)32:3	DLPC	41.59	42.66	61.88	33.85	35.85	13.33	27.8	28.95	48.18	35.96	25.39	17.52	15.76	17.13	27.88	42.27	20.72	19.06	29.64	35.05	23.1	42.84
716.523	575.08-576.00	PE34:2	PE31:1	795.62	1193.11	611.3	761.51	1969.64	1118.14	491.37	400.01	1637.47	748.69	3317.51	1439.9	2173.62	1112.07	2423.17	2776.97	2526.27	1378.83	1328.28	1314.98	1039.23	1365.96
716.559	183.65-184.57	PC(O-)32:2	DLPC	245.6	187.93	217.11	307.67	151.94	131.6	193.41	146.49	114.76	126.78	146.8	134.84	97.75	132.69	227.12	254.87	90.32	183.59	175.39	270.99	163.7	207.33
718.539	577.09-578.02	PE34:1	PE31:1	450.64	890	327.51	347.61	1177.94	663.12	213.82	243.67	1237.63	512.54	1523.59	647.1	1188.02	585.15	1336.05	1554.19	1429.56	976.83	705.39	770.3	660.41	692.37
718.575	183.65-184.57	PC(O-)32:1	DLPC	1920.03	1436	1555.25	2025.45	1571.79	1248.4	1424.33	1161.41	994.71	1083.07	1244.55	1277.82	977.24	1207.33	1577.9	1889.15	934.06	1856.15	1379.42	1810.57	1380.06	1510.95
720.554	579.11-580.03	PE34:0	PE31:1	50.82	88.28	33.51	41.04	112.74	55.95	39.06	30.52	135.1	45.98	145.85	58.45	126.27	55.2	113.86	170.2	163.33	74.79	89.24	83.35	72.71	83.5
720.591	183.65-184.57	PC(O-)32:0	DLPC	1315.12	1237.94	1370.98	1484.56	1286.49	1096.6	953.27	761.75	1136.99	974.54	1366.59	1219.6	688.92	1179.07	1247.3	1492.9	951.37	1724.38	1366.51	1645.24	1119.07	1351.62
722.476	183.65-184.57	PC32:6	DLPC	110.16	152.26	182.92	105.15	105.74	85.03	73.73	92.74	158.49	112.54	105.75	103.16	57.08	107.47	110.15	145.49	95.87	132.4	112.37	141.37	100.01	171.12
722.512	581.06-581.99	PE(O-)36:6	PE31:1	47.75	24.22	42.48	23.67	54.78	21.24	37.42	33.61	18.43	15.3	56.31	19.47	32.12	17.29	33.47	21.25	25.65	39.93	39.77	28.32	36.54	38.89
724.492	183.65-184.57	PC32:5	DLPC	6.28	54.77	88.77	10.35	12.43	5.79	8.05	30.6	69.46	40.81	8.27	6.48	6.69	10.94	12.31	31.11	16.02	7.72	10.61	14.65	7.56	60.42
724.528	583.08-584.01	PE(O-)36:5	PE31:1	330.11	92.26	177.72	170	301.91	121.05	173.05	120.37	104.07	72.49	241.28	125.85	198.96	114.77	185.91	109.67	141.51	248.23	156.59	111.16	163.53	162.09
726.507	183.65-184.57	PC32:4	DLPC	21.96	30.93	41.86	14.94	20.54	10.52	17.02	17.16	44.08	24.86	18.28	12.43	12.51	19.43	25.09	33.68	21.99	20.45	18.35	18.62	20.82	34.68
726.544	585.10-586.03	PE(O-)36:4	PE31:1	525.35	122.89	569.25	246.97	447.92	221.42	614.46	141.14	142.01	82.39	522.13	181.87	422.15	122.34	338.92	304.11	271.86	200.98	291.58	153.28	287.68	198.07
728.523	183.65-184.57	PC32:3	DLPC	174.79	101.45	167.41	101.35	163.39	90.73	82	66.01	152.31	97	159.09	86.31	89.42	123.8	201.33	205.52	133.18	176.99	172.55	134.96	147.17	160.27
728.559	587.11-588.04	PE(O-)36:3	PE31:1	229.79	89.49	255.38	141.27	241.19	122.92	217.35	97.28	147.5	116.57	281.28	133.3	188.79	100.88	274.97	259.03	130.27	142.13	171.97	97.45	159.27	138.44
730.539	183.65-184.57	PC32:2	DLPC	4481.31	2447.51	3034.46	2103.65	3243.4	2063.83	1660.52	995.61	3027.07	1888.16	3491.84	2027.95	2220.73	3230.17	5551.74	3083.7	3242.68	5121.1	4263.48	3058.66	3580	3034.25
730.575	589.13-590.06	PE(O-)36:2	PE31:1	209.27	98.62	158.61	109.56	185.08	127.18	111.48	70.94	180.92	96.4	344.13	123.09	221.29	100.74	279.69	269.45	139.91	131.09	169.16	119.23	140.44	120.7
732.554	183.65-184.57	PC32:1	DLPC	9958.42	11157.9	9568.09	6730.15	10754.5	7482.29	4447.7	3437.05	17719	9118.4	11523	8555.67	7436.9	7414.54	10240.1	8583.96	17531	25854.7	12356.6	10084	10883.7	14294
732.591	591.14-592.07	PE(O-)36:1	PE31:1	70.17	62.75	64.81	42.68	102.36	56.22	53.06	26.29	119.87	48.61	158.78	68.76	129.98	56.85	118.22	178.21	96.99	76.99	80.72	71.13	67.86	63.49
734.57	183.65-184.57	PC32:0	DLPC	6202.83	6490.93	4982.48	6495.22	6317.27	4812.55	2971.98	3454.97	7345.19	4900.02	6048.37	6047.24	3849.62	5423.79	5879.37	7285.63	5621.24	9063.2	6496.46	6194.67	5157.4	6993.99
734.606	593.16-594.09	PE(O-)36:0	PE31:1	11.03	18.18	13.63	12.03	24.71	11.41	20.37	10.94	17.75	11.11	29.43	18.82	23.87	7.58	23.55	32.47	17.26	13.55	22.45	18	7.64	26.33
736.492	595.04-595.97	PE36:6	PE31:1	30.37	45.22	30.43	27.86	38.33	29.88	30.88	22.9	42.11	23.01	61.62	21.89	50.86	22.63	33.81	36.83	40.15	43.74	51.7	46.05	27.17	72.98
736.528	183.65-184.57	PC(O-)34:6	DLPC	410.59	399.02	362.74	372.59	341.7	274.58	186.79	227.74	459.24	284.13	297.22	353.6	210.68	323.09	365.75	457.29	397.18	434.95	387.24	420.99	296.01	446.02
738.507	597.06-597.99	PE36:5	PE31:1	166.9	189.89	128.66	142.34	302.66	189.08	111.54	120.21	262.02	129.12	439.67	213.11	265.91	125.27	224.92	312.39	275.74	197.28	260.08	262.86	194.07	345.96
738.544	183.65-184.57	PC(O-)34:5	DLPC	50.09	43.01	52.42	23.05	40.17	12.51	37.14	36.47	50.85	28.67	19.67	16.01	11.94	17.73	21.98	32.5	29.18	17.28	28.15	27.62	20.99	53.88
740.523	599.08-600.00	PE36:4	PE31:1	1320.37	2031.94	748.01	1078.58	2311.33	1901.78	709.27	646.24	2560.43	1101.36	2529.73	1725.86	2120.98	1422.18	2026.92	3873.89	3331.14	1808.76	1599.04	1548.32	1322.88	1940.87
740.559	183.65-184.57	PC(O-)34:4	DLPC	170.17	88.01	116.98	87.87	165.99	74.98	110.53	78.45	62.56	49.35	85.23	64.34	43.16	57.31	81.04	128.19	49.69	59.3	79.72	93.33	55.9	143.26
742.539	601.09-602.02	PE36:3	PE31:1	1115.67	1272.72	702.18	817.08	1730.3	1132.9	484.48	413.13	1676.83	835.43	2859.13	1282.25	1813.05	1022.62	1990.63	3538.47	2067.71	1112.37	1236.05	1394.82	861.36	1432.87
742.575	183.65-184.57	PC(O-)34:3	DLPC	4945.89	1859.87	1569.19	5194.45	4307.73	2912.07	1845.22	1416.9	759.37	1114.31	2338.6	2731.66	1760.79	2278.62	4691.64	4427.58	1317.6	2523.6	2215.08	3365.65	2306.46	3057.38
744.554	603.11-604.03	PE36:2	PE31:1	2740.38	3420.4	1803.01	1527.89	4832.28	2457.8	1176.32	969.22	3876.92	1563.19	8249	2654.36	7173.98	2534.62	6384.37	7054.59	5549.83	3183.39	3274.96	2842.37	2785.94	2852.4
744.591	183.65-184.57	PC(O-)34:2	DLPC	13335.5	3794.78	5441.39	6340.24	6504.76	4433.3	4489.17	3197.27	2803.4	2650.45	6274.18	5071.49	3525.94	3819.34	8340.23	6575.79	2728.8	4583.14	5269.09	5765.93	5302.28	5075.1
746.57	605.12-606.05	PE36:1	PE31:1	962.03	1026.13	502.33	435.8	1368.91	604.64	330.62	308.57	1210.14	471.31	2042.12	539.48	1766.97	660.51	1508.91	1573.9	1636.26	831.5	914.21	658.5	730.18	710.5
746.606	183.65-184.57	PC(O-)34:1	DLPC	4837.37	4694.54	4387.61	5695.95	3764.72	3593.69	3031.01	2894.49	4009.43	4105.36	4689.43	4492.18	2729.72	3897.57	5098.66	5977.69	3076.75	6474.67	4755.97	5341.99	3907.77	5788.21
748.586	607.14-608.07	PE36:0	PE31:1	331.79	165.6	191.9	215.09	263.5	153.45	203.39	153.05	161.98	87.99	318.01	173.54	217.61	120.07	208.63	216.94	272.61	275.67	218.08	167.25	181.94	167.9
748.622	183.65-184.57	PC(O-)34:0	DLPC	745.17	883.03	730.4	690.96	681.83	506.51	483.68	483.83	962.6	717.42	739.76	682.04	396.12	555.13	662.14	1008.79	466.78	1084.66	811.83	884.85	567.55	945.74
750.507	183.65-184.57	PC34:6	DLPC	97.97	246.99	247.71	71.5	70.18	42.49	79.11	272.39	152.39	117.62	77.31	59.99	43.28	55.71	55.69	76.3	62.44	71.32	87.19	77.63	65.15	226.38
750.544	609.10-610.03	PE(O-)38:6	PE31:1	1067.02	330.98	704.95	544.75	610.23	321.65	707.03	371.94	347.31	216.08	657.22	370.57	517.28	258	474.92	485.46	534.63	618.07	617.97	332.34	514.37	437.35
752.523	183.65-184.57	PC34:5	DLPC	156.18	102.55	148.06	62.94	171.99	52.23	103.36	72.05	148.45	66.17	124.23	43.68	62.06	48.4	100.36	76.71	105.32	139.96	187.68	62.57	145.93	305.45
752.559	611.11-612.04	PE(O-)38:5	PE31:1	1149.6	274.38	853.74	537.85	887.06	510.32	839.55	285.58	419.39	216.96	1058.96	407.54	668.19	273.12	696.83	607.09	638.67	581.51	539.59	387.25	659.68	460
754.539	183.65-184.57	PC34:4	DLPC	1330.28	722.42	872.78	413.01	1038.28	471.37	504.89	238.07	1436.64	605.47	1187.61	668.19	557.39	641.52	1154.96	826.86	1577.32	1709	1078.43	541.12	1052.09	1208.1
754.575	613.13-614.06	PE(O-)38:4	PE31:1	637.56	205.36	488.28	254.87	472.27	285.45	409.53	129.13	347.81	145.57	528.18	228.35	460.83	161.98	418.16	445.66	428.86	248.4	312.93	200.13	284.77	246.49
756.554	183.65-184.57	PC34:3	DLPC	14087.5	5885.38	9919.94	4822.42	10142.2	5679.87	3593.6	2226.83	10191	7002.89	13496	6967.28	6632.25	6585.19	11005.5	9377.14	8798.71	13582.4	8760.71	8433.52	8665.98	8175.53
756.591	615.14-616.07	PE(O-)38:3	PE31:1	84.76	55.96	84.02	55.17	105.9	64.52	74.75	28.22	79.99	40.71	127.19	52.04	87.18	52.1	99.97	107.68	83.23	58.55	64.89	66.38	60.4	83.55
758.57	183.65-184.57	PC34:2	DLPC	538836	222317	286432	272407	399546	227976	189903	122939	315651	219238	413900	291756	305217	301148	485067	390064	266850	388224	336985	406217	325674	362490
758.606	617.16-618.09	PE(O-)38:2	PE31:1	47.3	35.1	50.15	48.23	55.68	25.53	29.6	22.04	52.93	36.25	81.77	38.3	46.93	31.52	60.69	87.41	46.85	37.37	58.68	43.91	38.36	58.26
760.586	183.65-184.57	PC34:1	DLPC	218334	201156	164872	157403	188279	126234	86430.5	83039.1	235684	182201	159270	169599	136355	184576	208739	220333	158925	277115	203502	254850	175844	262284
760.622	619.17-620.10	PE(O-)38:1	PE31:1	52.22	37.32	34.63	43.56	60.09	39.92	36.7	25.41	48.67	39.99	62.71	38.51	47.27	30.36	48.95	70.96	37.96	48.48	57.87	59.48	41.07	61.61
762.601	183.65-184.57	PC34:0	DLPC	12613.9	12927.2	10655.2	9549.24	12096.7	8851.44	5597.93	5281.81	13967.9	11290.8	9068.01	10836.8	7317.75	10425.8	11280	15443.7	11822.3	18188.9	12614.7	16951.9	11290.6	15683.3
762.638	621.19-622.12	PE(O-)38:0	PE31:1	109.36	180.93	113.11	93.87	205.47	179.08	69.14	63.88	180.14	94.3	260.25	139.53	179.33	88.33	159.59	283.82	225.88	182.49	155.02	301.03	105.29	219.35
764.523	623.08-624.00	PE38:6	PE31:1	2112.2	3587.72	1397.22	2003.25	2982.57	3050.93	1755.22	1913.94	3905.57	1946.84	4032.73	2864.36	5859.9	2318.19	3226.17	4166.19	6601.64	3378.86	4425.5	4885.33	2382.7	4699.77
764.559	183.65-184.57	PC(O-)36:6	DLPC	702.27	391.1	536.67	562.8	873.47	339.56	500.27	670.66	411.91	355.83	431.21	373.58	295.81	351.8	406.81	742.19	375.79	543.52	538.81	641.65	530.52	1001.31
766.539	625.09-626.02	PE38:5	PE31:1	1341.72	2057.07	809.06	1100.92	2251.89	2337.59	677.04	845.91	2695.88	1509.61	3041.46	1981.14	2768.65	1552.72	3053.11	4556.48	3244.82	1937.67	2052.82	2388.56	1514.17	2974.03
766.575	183.65-184.57	PC(O-)36:5	DLPC	11952.6	3313.93	4222.34	12228.3	9326.7	4622.64	5895.94	4830.82	2502.85	3217.06	4714.06	4652.93	2908.38	4127.96	8044.49	5970.26	4528.16	5667.13	3965.04	4696.33	5338.48	7093.8
768.554	627.11-628.03	PE38:4	PE31:1	3359.72	4738.69	1760.61	2800.36	5014.5	3973.76	1926.29	1489.82	6026.94	2394.62	6329.64	3835.77	5838.16	3171.34	8030.53	10903.1	7661.91	4105.38	3645.3	3901.36	3290.12	4594.72
768.591	183.65-184.57	PC(O-)36:4	DLPC	25333.7	7306.03	12672.5	13226.9	15957.2	8188.59	13440.2	8470.57	6836.37	6202.84	10044.3	8100.36	7456.94	7855.54	13566.4	10133.3	10680.4	10843	7007.16	7771.21	10352.4	10339.3
770.57	629.12-630.05	PE38:3	PE31:1	721.35	1082.17	496.6	517.99	1266.9	851.32	443.29	344.5	1406.5	592.55	1757.18	801.46	1797.86	720.88	1669.42	2387.43	1995.7	1060.07	1152.8	906.89	971.23	1179.41
770.606	183.65-184.57	PC(O-)36:3	DLPC	9399.72	2806.97	5491.74	5477.75	5638.97	3211	4594.46	2755.15	2706.35	2441.73	5043.57	3566.52	2908.15	3126.09	6306.79	6355.4	3389.25	3483.9	4031.66	4388.96	4279.84	4265.55
772.586	631.14-632.07	PE38:2	PE31:1	281.26	159.51	129.12	153.85	281	163.36	120.85	92.11	189.93	107.72	323.13	157.5	270.6	122.31	320.51	276.91	226.26	190.81	231.47	229.55	179.07	203.39
772.622	183.65-184.57	PC(O-)36:2	DLPC	10015.2	5080.1	7272.12	6330.59	8186.17	5742.63	4145.43	2978.39	5447.89	5657.03	8224.4	5943.21	4461.01	6098.86	11086.2	9676.11	4240.73	5611.73	6931.52	9852.88	5400.41	6859.53
774.601	633.15-634.08	PE38:1	PE31:1	278.07	115.77	174.34	165.46	219.73	145.51	141.73	117.39	118.87	79.37	192.91	136.19	154.23	98.23	188.75	218.5	173.44	183.02	168.09	139.4	153.27	125.87
774.638	183.65-184.57	PC(O-)36:1	DLPC	3111.96	5161.02	12872.2	3731.71	12215.5	5686.67	1787	2530.48	4428.08	5341.48	8350.32	3461.06	3093.23	2798.1	4325.58	7933.36	2770.76	4411.13	4089.84	16860.9	2687.01	6303.26
776.617	635.17-636.10	PE38:0	PE31:1	429.7	148.7	333.24	293.47	260.97	157.69	304.52	174.01	174.45	109.42	257.47	163.06	255.21	132.48	238.3	279.51	316.63	243.4	301.35	183.3	174.33	171
776.653	183.65-184.57	PC(O-)36:0	DLPC	441.26	974.57	1484.43	579.37	1254.44	551.49	292.9	642.52	661.05	739.19	788.11	413.3	293.15	380.26	595.53	1398.46	393.3	559.68	553.24	1774.43	347.64	1083.6
778.539	183.65-184.57	PC36:6	DLPC	594.69	596.52	716.23	297.04	545.13	300.77	373.03	297.22	564.17	368.3	443.09	274.88	267.5	337.39	421.14	430.38	792.08	892.99	768.45	739.97	493.08	863.69
778.575	637.13-638.06	PE(O-)40:6	PE31:1	478.31	226.62	403.14	297.66	353.91	212.01	330.58	171.62	314.84	157.88	360.11	243.41	414.76	190.9	389.62	389.66	392.84	307.64	426.45	315.28	287.87	301.28
780.554	183.65-184.57	PC36:5	DLPC	18542.5	10935.1	15275.6	11264.2	13515.2	10248.4	10694.1	12555.8	22741.1	10906.6	13833.9	9399.41	10671	9499.86	13872.9	9493.05	13450.8	17102.3	24174.3	16046	21155	34730
780.591	639.14-640.07	PE(O-)40:5	PE31:1	208.38	108.5	201.75	146.56	227.5	136.68	123.42	88.56	185.49	115.88	210.82	158.59	202.3	125.9	279.27	280.99	170.89	155.72	225.8	126.5	154.21	171.16
782.57	183.65-184.57	PC36:4	DLPC	271687	145742	107086	147149	164713	129318	83875.6	68196.6	240071	141793	118971	113874	90730.5	149239	195557	173873	208869	193267	136554	141000	147744	208910
782.606	641.16-642.09	PE(O-)40:4	PE31:1	83.25	59.43	84	67.12	85.96	65.11	53.71	37.63	99.83	54.8	92.02	67.39	70.77	57.76	99.84	168.9	81.21	82.96	77.28	92.09	55.72	104.92
784.586	183.65-184.57	PC36:3	DLPC	167926	98002.9	96084.8	94229.7	134791	94330.4	63144.6	39604.2	138138	101071	130221	115888	114696	118412	157671	154567	121084	140577	129248	126778	125653	159598
784.622	643.17-644.10	PE(O-)40:3	PE31:1	36.87	45.34	56.41	48.81	42.84	30.2	36.11	26.45	71.35	36.42	38.68	43.95	37.96	26.91	40.29	79.32	61.23	29.22	51.93	64.57	35.64	58.71
786.601	183.65-184.57	PC36:2	DLPC	302489	129282	192035	148226	229939	126766	116881	83681.6	167600	128437	196389	124938	170694	182164	298675	247662	146520	155468	160823	197970	154816	164520
786.638	645.19-646.12	PE(O-)40:2	PE31:1	94.5	108.89	52.84	80.44	128.74	117.62	68.66	70.21	140.14	61.02	178.24	91.56	194.09	106.7	150.04	236.35	187.2	128.6	213.11	162.46	107.29	142.49
788.617	183.65-184.57	PC36:1	DLPC	56034	36193.5	49366.4	26795.5	48404.9	26700	23911.7	17784.5	42291.4	33403.2	43139.9	29412.1	30855.2	39338.8	59117.6	64458.5	30314.4	40434.9	38927.8	47682.7	33363	38957.1
788.653	647.21-648.13	PE(O-)40:1	PE31:1	77.46	89.82	60.84	81.42	109.56	96.71	54.06	52.35	131.91	75.96	148.59	101.36	123.35	76.62	151.87	261.91	139.03	105.55	111.75	159.63	98.9	146.19
790.633	183.65-184.57	PC36:0	DLPC	4600.9	2425.79	3961.46	2980.79	4385.51	1994.11	2515.7	2092.07	2698.56	2314.86	2837.88	2065.35	2137.39	2347.03	3400.55	3817.67	2694.05	3593.33	3192.67	4652.46	2306.88	3275.01
790.669	649.22-650.15	PE(O-)40:0	PE31:1	316.32	556.8	212.91	321.01	470.51	464.83	238.08	248.04	620.17	321.28	612.32	425	669.95	377.87	552.06	865.18	797.78	490.76	592.78	677.09	342.41	664.04
792.554	651.11-652.03	PE40:6	PE31:1	1648.01	2230.84	964.53	1136.13	2186.76	1383.82	1162.6	859.63	2664.02	943.54	2694.66	1258.48	3680.51	1331.86	2304.03	2130.63	4543.81	2086.86	3191.31	2357.01	1845.8	2023.93
792.591	183.65-184.57	PC(O-)38:6	DLPC	9357.41	2573.89	5016.82	5942.05	3831.15	2689.39	5272.92	4300.18	2089.05	2165.54	3071.91	2638.85	2667.82	2967.61	4183.87	4554.31	3050.94	3996.48	4070.21	3948.53	3509.5	3486.04
794.57	653.12-654.05	PE40:5	PE31:1	464.75	685.6	287.6	293.73	966.54	635.25	296.11	202.16	1250.16	369.98	1075.02	567.44	1092.79	539.11	1059.38	1331.92	1439.7	744.7	791.08	686.44	669.93	812.05
794.606	183.65-184.57	PC(O-)38:5	DLPC	18783.9	8681.27	11961.6	17322	11681.7	7986.31	12784.8	9467.38	7839.9	8180.77	8898.37	8243.52	6586.67	8819.68	14492.7	15689.9	6963.58	8518.97	8644.36	9358.68	9192.2	10860.4
796.586	655.14-656.07	PE40:4	PE31:1	134.85	176.98	90.98	104.8	295.08	202.51	87.03	43.57	401.19	106.02	282.79	139.58	242.52	135.31	495.46	649.11	337.59	237.17	166	118.78	162.45	239.99
796.622	183.65-184.57	PC(O-)38:4	DLPC	13211.3	7279.17	9521.93	11683.8	8621.62	7189.5	7887.73	5542.23	8042.28	6928.36	6468.92	6228.12	5050	6576.26	12352.8	10397.3	4449.57	7469.47	7646.12	7445.87	6402.44	9414.15
798.601	657.15-658.08	PE40:3	PE31:1	63.67	39.82	51.34	49.67	56.71	37.78	39.47	24.45	66.54	18.58	69.75	37.72	50.2	32.63	77.09	117.18	64.81	59.97	58.62	39.15	50.74	47.8
798.638	183.65-184.57	PC(O-)38:3	DLPC	3343.31	5960.76	9782.3	3514.46	7330	5055.87	1961.02	3276.16	4205.3	5405.2	6101.58	2612.01	2485.96	2293.06	3075.74	7097.37	1701.33	4064.17	3324.28	12212.3	2403.16	5936.39
800.617	659.17-660.10	PE40:2	PE31:1	23.07	15.9	24.95	23.89	22.75	17.01	22.2	14.05	29.28	14.2	29.48	20.14	26.77	16.74	28.1	32	21.82	21.22	34.21	28.31	29.4	25.92
800.653	183.65-184.57	PC(O-)38:2	DLPC	2597.5	3429.42	7877.39	1912.43	5476.2	3031	1220.38	1537.85	2524.95	3027.3	4392.34	1880.07	1685.05	1806.98	2351.82	3662.21	1286.17	2617.27	2963.82	9249.53	1528.78	3162.05
802.633	661.18-662.11	PE40:1	PE31:1	16.8	20.41	26.16	37.51	25.89	14.5	14.52	15.44	18.88	11.82	18.74	26.84	20.37	13.83	29.35	25.04	18.3	27.29	28.49	45.21	13.84	21.85
802.669	183.65-184.57	PC(O-)38:1	DLPC	1695.46	1896.41	7460.04	1140.26	4467.61	2030.55	884.98	1043.47	1628.46	1672.32	3522.11	1203.58	1244.44	915.59	1320.64	2670.48	966.34	1721.44	1992.17	6152.53	1235.54	1629.23
804.648	663.20-664.13	PE40:0	PE31:1	33.16	33.46	42.21	55.03	25.78	24.58	21.89	32.5	27.37	19.22	26.67	30.63	30.83	18.11	27.71	45.45	27.96	23.36	45.05	50.96	22.68	41.47
804.685	183.65-184.57	PC(O-)38:0	DLPC	1050.58	1295.1	2299.54	946.87	1100	849.19	713.01	906.26	1188.17	1088.85	904.25	674.38	687.71	752.96	848.1	1178.98	984.68	1745.21	1574.58	2293.02	961.17	1876.52
806.57	183.65-184.57	PC38:6	DLPC	92558.7	56340.8	49276.3	61391.8	33168.6	33297.1	47580.2	46006.2	66178.6	47549.8	29121.2	39730.4	36493.4	51365.5	42713	23530.2	64552.4	85519.8	65533.3	74123.5	49892.1	57735.3
806.606	665.16-666.09	PE(O-)42:6	PE31:1	37.82	45.93	55.79	52.84	40.78	31.34	30.82	35.17	55.89	23.81	39.56	32.17	46.48	30.52	52.28	91.5	34.79	57.13	57.56	75.7	40.5	46.5
808.586	183.65-184.57	PC38:5	DLPC	52303.4	39892.3	35179.4	41140	38142.3	36655	24033.1	27541.7	57448.4	51545	27916.8	35978.5	35249	39657.3	57256.8	50677.7	32146.8	59142.4	42539.8	51561.5	37711.3	56287.5
808.622	667.17-668.10	PE(O-)42:5	PE31:1	56.52	40.62	53.42	68.08	43.61	44.46	37.02	24.95	63.05	34.34	61.04	46.98	45.59	38.89	66.94	111.07	38.74	53.19	83.86	81.24	42.19	68.72
810.601	183.65-184.57	PC38:4	DLPC	114819	82779.1	75200.3	90665.7	84400	56975.9	51554	43119.3	107901	86229.1	57053.8	52178	56737.5	65411.8	119695	89977.6	64176.5	81721.6	65830.2	59688.3	65587.9	71501.2
810.638	669.19-670.12	PE(O-)42:4	PE31:1	29.02	53.25	51.9	54.44	51.33	41.46	37.81	37.49	92.95	46.23	55.79	46.59	42.78	41.51	51.14	157.1	43.43	40.57	66.76	71.01	40.8	80.29
812.617	183.65-184.57	PC38:3	DLPC	49257.3	35378.8	40454.8	31738.1	51395.3	25344.7	25280.9	16751.6	43135.7	33589.2	33706.5	24650.2	43178.3	33107.8	56759.2	54841.2	28649.2	37467.7	42742.5	34992.2	36199.5	33816.3
812.653	671.21-672.13	PE(O-)42:3	PE31:1	40.48	45.43	44.47	40.21	49.44	38.54	29.32	37.28	85.2	31.43	70.79	42.97	54.2	42.47	107.84	112.06	68.57	51.12	102.46	83.31	53.84	79.32
814.633	183.65-184.57	PC38:2	DLPC	14692.8	13195.4	18687.3	13455.8	12005.9	8674.54	7454.64	7004.78	9055.17	9429.65	8889.52	9552.8	9458.73	10516.7	15004.6	17389.1	7013.62	12417.9	14636.7	12296	11081.1	11554.8
814.669	673.22-674.15	PE(O-)42:2	PE31:1	65.27	69.06	45.68	56.1	89.06	52.83	38.64	33.19	86.97	48.96	127.31	37.97	136.84	51.73	129.84	112.61	140.99	81.95	142.24	97.95	74.19	65.76
816.648	183.65-184.57	PC38:1	DLPC	3694.84	2101.19	5021.39	2440.57	2903.9	1778.09	1840.13	1709.6	2108.19	1632.72	2307.9	1958.32	1492.82	1958.5	3023.51	3260.15	1782.91	3170.24	3415.6	2520.33	2507.47	2156.53
816.685	675.24-676.16	PE(O-)42:1	PE31:1	19.56	29.82	18.81	15.21	29.66	26.05	20.54	16.26	53.81	22.79	40.8	21.87	35.8	13.43	40.62	40.02	35.04	28.64	32.97	45.84	22.82	47.91
818.664	183.65-184.57	PC38:0	DLPC	2674.06	1333.7	2747.99	2435.84	1774.35	895.17	1996.49	1845.62	707.88	1005.64	993.68	935.15	925	1031.37	1566.56	1298.01	1162.95	1340.06	1971.79	2368.19	936.99	1137.67
818.7	677.25-678.18	PE(O-)42:0	PE31:1	16.7	28.34	28.56	18.65	23.87	13.95	12.67	17.89	49.66	19.12	24.19	13.38	23.57	11.34	20.45	50.89	40.42	26.94	28.28	23.77	9.89	37.35
820.586	679.14-680.07	PE42:6	PE31:1	14.47	24.58	25.75	9.66	21.58	22.12	23.3	17.56	63.15	17.96	17.51	13.84	28.19	11.31	26.19	48.79	30.34	14.17	35.78	22.63	15.3	24.85
820.622	183.65-184.57	PC(O-)40:6	DLPC	3405.5	2335.92	2767.75	3618.73	2072.06	1830.73	2407.49	2186.59	1691.59	2082.3	1433.24	1638.04	1570.36	2073.23	2748.65	3103.11	1967.7	2302.27	2565.88	2996.8	1863.97	2135.4
822.601	681.15-682.08	PE42:5	PE31:1	14.07	22.34	20.92	13.2	20.63	12.19	8.98	21.26	29.32	11.27	13.58	14.68	18.04	10.24	12.89	32.92	21.81	15.63	17.43	23.32	13.77	26.67
822.638	183.65-184.57	PC(O-)40:5	DLPC	2529.94	3906.05	5732.5	4089.08	3946.05	3416.91	1583.17	2581.52	1610.44	3145.12	2236.43	1955.95	2440.96	1875.35	2614.71	4343.16	1078.71	2651.86	2043.74	8346.23	1600.51	3265.86
824.617	683.17-684.10	PE42:4	PE31:1	9.55	8.19	16.43	12.19	11.05	6.69	8.4	7.54	21.16	4.01	9.1	9.76	10.98	10.43	15.83	19.11	11.04	15.73	14.09	14.73	7.58	15.96
824.653	183.65-184.57	PC(O-)40:4	DLPC	1150.52	3162.16	5460.55	2620.4	3428.95	2485.27	1326.69	1771.48	2133.08	3366.45	2209.58	2347.03	1150.51	1142.6	2002.79	5800.93	1264.57	1949.97	1587.33	6269.75	793.95	2570.09
826.633	685.18-686.11	PE42:3	PE31:1	11.58	12.23	17.94	20.37	19.16	12.78	27.38	18.4	18.87	16.61	20.04	24.8	20.01	19.01	11.16	30.82	13.22	12.48	21.66	31.09	18.96	25.17
826.669	183.65-184.57	PC(O-)40:3	DLPC	506.57	3165.86	5972.63	1748.34	4734.31	2177.43	754.21	1371.66	2582.6	3087.84	1975.8	1763.03	867.09	553	858.7	4037.28	791.37	1204.02	784.93	5369.19	342.09	1590.28
828.648	687.20-688.13	PE42:2	PE31:1	6.41	14.93	13.26	15.02	6.45	7.84	10.81	10.06	14.02	6.89	12.14	8.85	10.28	6.39	7.74	22.22	9.77	11.7	10.42	16.4	0	13.5
828.685	183.65-184.57	PC(O-)40:2	DLPC	676.51	1311.03	3172.67	924.27	2490.82	923.57	486.06	627.34	1014.6	1256.22	1186.14	890.99	535.06	562.61	639.86	1724.62	573.04	917.31	803.06	2114.99	420.29	990.4
830.664	689.22-690.15	PE42:1	PE31:1	12.87	14.24	18.45	24.57	7.03	6.07	6.71	10.4	11.7	9.3	11.4	14.23	6.93	9.91	16.01	16.14	12.38	10.91	9.74	21.42	5.12	18.71
830.7	183.65-184.57	PC(O-)40:1	DLPC	1308.59	849.12	1510.81	1018.99	858.08	621.47	564.01	687.52	1228.15	967.68	553.84	723.63	384.63	827.38	879.54	1198.25	766.96	1017.95	1065.95	1135.59	664.78	1147.56
832.679	691.23-692.16	PE42:0	PE31:1	7.52	12.2	16.53	20.74	10.23	4.44	8.2	8.61	18.73	9.83	15.76	10.03	9.48	8.57	14.69	34.47	11.8	7.53	21.16	23.28	5.4	11.87
832.716	183.65-184.57	PC(O-)40:0	DLPC	3298.52	2646.28	2783.49	2977.12	1565.3	1620.15	1797.23	2367.2	2804.33	3362.77	1324.39	1926.8	1478.71	2428.44	2879.72	2820	2524.19	4211.48	3488.01	3265.62	1880.49	2987.43
834.601	183.65-184.57	PC40:6	DLPC	30722	15454.1	16356	14948.8	12165	9081.69	14624.8	12834.9	16993.7	15248.7	8343.48	8951.13	13779.9	10865	15938.8	13614.1	17597.9	20936.7	19292.1	15254.5	11873.7	8966.58
834.638	693.19-694.12	PE(O-)44:6	PE31:1	13.78	21.2	16.81	29.98	13.23	12.4	14.86	10.48	19.31	10.76	13.71	24.55	11.36	22.02	25.57	69.39	20.88	24.72	31.59	27.49	19.39	17.46
836.617	183.65-184.57	PC40:5	DLPC	8496.7	6506.27	5738.6	6354.75	6915.46	5288.41	4266.92	3557	9106.9	7818.26	3799.1	4648.68	5808.63	5665.58	12600.6	10045.8	5189.28	8826.96	6842.22	6932.92	5694.06	6670.96
836.653	695.21-696.13	PE(O-)44:5	PE31:1	15.67	17.24	15.15	22.64	14.32	13.35	17.02	9.43	25.51	21.26	21.53	14.44	22.55	14.85	29.47	51.43	16.71	38.64	25.13	31.59	27.32	13.77
838.633	183.65-184.57	PC40:4	DLPC	2345.03	2185.22	3238.4	1805.38	2601.07	1893.3	1135.23	1108.6	3512.58	2817.11	1532.03	1559.19	1949.69	1636.05	4187.9	3831.05	1567.97	3280.98	1710.85	2560.97	1545.65	2443.37
838.669	697.22-698.15	PE(O-)44:4	PE31:1	12.96	15.87	15.77	13.16	9.86	7.34	9.2	11.51	21.43	9.64	17.7	12.49	9.18	7.07	7.91	44.69	11.62	10.48	18.7	16.38	8.26	15.34
840.648	183.65-184.57	PC40:3	DLPC	327.48	595.02	1714.98	423.39	751.57	378.89	223.23	391.93	609.7	849.87	399.49	351.33	253.64	284.1	538.67	1032.08	275.69	441.06	303.62	1183.76	219.23	480.49
840.685	699.24-700.16	PE(O-)44:3	PE31:1	4.01	7.47	13.05	2.88	6.21	4.69	5.59	18.41	14.85	11.23	5.27	4.19	6.21	5.42	6.77	22.37	4.99	4.84	8.59	7.14	0	18.72
842.664	183.65-184.57	PC40:2	DLPC	122.12	322.11	1220.59	238.2	635.47	195.45	104.57	211.35	193.24	371.97	266.86	136.43	126.96	104.93	181.43	417.21	118.23	156.95	162.53	823.74	88.27	232.67
842.7	701.25-702.18	PE(O-)44:2	PE31:1	5.38	9.14	13.82	6.03	4.87	5.5	7.6	12.24	16.94	9.07	8.19	3.87	8.99	6.45	4.95	14.62	2.33	5.67	10.01	7.77	12.8	11.26
844.679	183.65-184.57	PC40:1	DLPC	98.19	211.72	590.66	204.57	310.83	110.23	112.81	144.21	162.85	177.94	149.04	119.59	78.91	97.99	159.53	295.07	154.92	114.28	156.09	347.16	65.07	141.72
844.716	703.27-704.20	PE(O-)44:1	PE31:1	1.92	9.21	16.62	0	2.59	4.36	8.41	4.36	16.67	6.84	6.32	6.89	8.75	5.16	8.29	15.3	3.88	9.74	15.02	6.46	0	10.84
846.695	183.65-184.57	PC40:0	DLPC	278.52	378.29	658.2	442.46	244.41	172.83	260.41	306.09	256.34	259.94	153.74	220.54	152.62	235.7	306.23	446.49	204.13	207.53	402.7	433.25	207.09	270.23
846.732	705.28-706.21	PE(O-)44:0	PE31:1	11.17	6.56	6.68	6.11	5.85	2.39	7.46	3.28	12.76	5.32	19.22	6.64	9.78	3.76	16.11	24.32	12.02	10.8	10.16	11.72	15.47	10.56
848.617	707.17-708.10	PE44:6	PE31:1	9.21	9.05	7.85	7.66	6.47	5.28	11.64	2.64	17.19	6.8	13.48	9.25	10.03	2.71	10.91	42.69	5.02	6.05	12.41	11.47	7.51	10.95
848.653	183.65-184.57	PC(O-)42:6	DLPC	587.19	845.5	1373.27	1175.47	569.33	459.76	621.9	763.65	595.84	758.34	414.71	647.99	385.74	573.21	1147.85	1485.5	641.91	592.28	917.61	1240.93	448.03	633.97
850.633	709.18-710.11	PE44:5	PE31:1	6.06	5.81	2.85	5.86	5.37	3.81	5.35	3.41	10.31	2.79	10.86	3.64	4.87	7.88	12.57	19.57	7.06	6.39	9.42	13.42	9.63	8.16
850.669	183.65-184.57	PC(O-)42:5	DLPC	1097.21	1909.82	2621.83	1948.81	1276.88	1096.6	804.14	1001.88	914.32	1324.34	825.18	1255.4	787.73	1073.72	1029.83	2227.85	641.24	1207.67	1256.22	2423.97	620.77	1000.07
852.648	711.20-712.13	PE44:4	PE31:1	4.35	5.58	4.43	6.99	7.59	3.56	4.4	2.46	5.86	2.93	10.32	2.74	8.43	3.49	5.89	18.91	7.02	6.66	13.27	12.2	0	7.78
852.685	183.65-184.57	PC(O-)42:4	DLPC	549.68	1077.07	1945.79	908.32	890.13	619.16	580.66	553.21	878.58	930.51	534.96	1039.52	420.4	636.64	862.3	1914.62	494.73	793.28	794.61	1354.61	366.89	759.56
854.664	713.22-714.15	PE44:3	PE31:1	0	3.75	5.68	1.99	3.12	1.79	5.6	5.34	4.13	3.32	2.97	6.57	0	3.27	2.54	9.97	3.76	4.83	4.37	4.81	0	3.97
854.7	183.65-184.57	PC(O-)42:3	DLPC	538.32	753.73	1249.18	733.09	470.99	296.15	408.04	433.33	844.16	631.54	307.12	604.74	299.54	507.24	960.41	1422.67	433.34	571.13	566.28	1091.06	257.28	624.1
856.679	715.23-716.16	PE44:2	PE31:1	0	6.24	3.42	7.08	3.75	1.02	5.85	2.56	1.22	5.03	3.61	4.87	3.23	4.55	4.24	10.69	1.07	0	3.26	10.76	5.62	5.88
856.716	183.65-184.57	PC(O-)42:2	DLPC	296.35	442.29	840.72	442.8	282.37	215.43	183.32	296.46	401.27	364.05	171.25	280.43	170.65	243.11	421.6	574.68	179.99	366.37	335.96	473.75	201.12	427.05
858.695	717.25-718.18	PE44:1	PE31:1	2.1	11.74	7.66	10.58	5.34	3.17	9.3	4.94	5.39	4.21	2.69	7.97	4.64	10.18	8.54	30.55	10.61	11.15	7.76	8.6	0	4.01
858.732	183.65-184.57	PC(O-)42:1	DLPC	134.8	271.17	634.69	262.68	214.11	150.94	89.93	212.08	370.7	239.34	119.26	147.33	83.23	130.59	254.93	369.42	135.13	215.23	144.58	354	89.48	288.17
860.711	719.26-720.19	PE44:0	PE31:1	11.41	5.88	9.24	10.54	7.81	9.2	7.87	5.77	14.74	7.06	12.88	14.45	13.06	8.93	22.25	33.99	13.99	19	23.12	21.34	8.44	17.66
860.747	183.65-184.57	PC(O-)42:0	DLPC	126.82	223.93	419.29	164.05	135.27	109.6	94.78	213.89	320.46	248.88	86.43	155.55	76.13	112.43	174.44	267.85	153.14	209.52	155.08	204.3	74.54	207.76
862.633	183.65-184.57	PC42:6	DLPC	170.8	269.78	441.3	199.8	189.56	134.93	122.26	198.72	384.49	241.94	96.22	186.6	142.5	141.02	214.82	313.59	187.27	287.32	176.57	223.71	82.32	208.51
864.648	183.65-184.57	PC42:5	DLPC	142.26	292.96	620.72	208.56	181.98	131.49	96.3	189.37	316.58	281.96	105.04	180.86	116.72	113.62	168.04	268.82	150.59	254.32	140.04	301.05	61.03	158.76
866.664	183.65-184.57	PC42:4	DLPC	70.64	216.15	698.99	133.41	227.51	116.85	61.15	124.24	137.45	195.13	129.64	124.95	90.89	68.04	116.78	204.75	79.66	154.67	88.52	459.85	35.58	135.34
868.679	183.65-184.57	PC42:3	DLPC	38.83	115.15	407.45	81.56	136.96	67.14	40.06	64.48	85.84	119.24	79.37	70.98	41.86	32.14	65.75	119.68	53.28	62.15	57.48	239.87	24.66	68.85
870.695	183.65-184.57	PC42:2	DLPC	83.15	157.53	366.16	104.18	88.63	60.87	91.84	131.38	84.79	103.88	70.17	66.5	46.48	43.8	72.39	112.13	51.42	77.91	86.79	167.51	44.57	88.69
872.711	183.65-184.57	PC42:1	DLPC	111.94	169.45	409.76	253.38	113.42	79.6	136.12	151.28	148.44	169.89	68.56	131.46	61.3	103.27	172.8	246.36	145.39	126.32	195.76	256.31	100.69	142.64
874.726	183.65-184.57	PC42:0	DLPC	238.02	236.56	569.65	537.88	220.87	137.47	238.09	255.28	233.89	262.29	125.47	256.39	147.31	181.83	371.63	525.26	216.16	206.08	433.13	410.78	184.63	220.19
876.685	183.65-184.57	PC(O-)44:6	DLPC	486.68	550.28	1137.96	1162.87	534.42	405.21	526.06	505.38	717.91	614.65	333.88	668.73	428.41	504.56	1165.78	1299.54	373.59	503.84	749.15	726.88	458.84	612.27
878.7	183.65-184.57	PC(O-)44:5	DLPC	1089.88	1069.26	1506.07	1740.77	868.48	752.77	691.45	661.34	972.81	1089.57	653.19	1313.49	814.1	1178.68	1433.01	1915.62	583.72	1047.49	1197.93	1223.89	937.04	1097.91
880.716	183.65-184.57	PC(O-)44:4	DLPC	260.93	384.69	681	423.17	248.87	219.07	182.72	213.26	330.84	270.06	186.34	424.25	224.56	297.98	313.1	496.27	187.63	296.4	319.29	372.84	209.36	347.89
882.732	183.65-184.57	PC(O-)44:3	DLPC	41.63	122.72	333.71	113.66	88.9	51.2	44.85	84.43	124.11	96.45	57.93	91.82	43.91	50.49	88.61	163.15	71.2	70.53	77.79	194.81	39.12	93.72
884.747	183.65-184.57	PC(O-)44:2	DLPC	18.63	58.11	182.79	47.06	49.73	28.58	20.05	54.32	80.98	76.62	27.68	44.7	15.66	18.07	38.86	75.75	33.02	27.42	32.01	73.09	14.23	51.06
886.763	183.65-184.57	PC(O-)44:1	DLPC	9.83	61.4	147.98	47.16	32.81	19.41	23.68	37.26	89.2	44.57	18.58	35.69	8.95	15.2	28.15	76.3	33.32	23.68	34.72	49.9	11.85	43.76
888.778	183.65-184.57	PC(O-)44:0	DLPC	9.55	47.39	161.57	40.48	24.59	16.05	25.04	45.81	96.67	61.24	11.36	49.09	8.19	13.56	20.72	77.34	32.08	15.73	35.96	46.58	10.66	28.38
890.664	183.65-184.57	PC44:6	DLPC	11.83	103.98	319.87	75.48	49.3	22.1	82.52	45.6	490.45	134.84	22.52	133.91	11.53	29.61	63.87	211.75	49.97	25.5	73.06	89.03	15.35	52.86
892.679	183.65-184.57	PC44:5	DLPC	15.98	105.05	237.26	78.8	63.8	41.39	69.01	50.47	320.25	116.02	41.34	105.37	20.08	35.72	58.44	169.12	45.76	49.94	60.32	132.1	20.95	54.79
894.695	183.65-184.57	PC44:4	DLPC	50.02	116.8	202.25	72.8	62.52	48.42	86.04	96.45	104.98	76.69	49.6	59.59	29.7	23.22	41.59	95.55	31.77	33.03	53.7	126.4	22.08	53.22
896.711	183.65-184.57	PC44:3	DLPC	18.92	50.68	135.48	47.65	31.81	21.11	31.3	44.29	50.62	49.17	23.56	30.19	14.91	15.11	26.41	61.88	24.11	20.66	27.71	57.13	15.29	33.32
898.726	183.65-184.57	PC44:2	DLPC	18.35	49.88	122.68	71.06	37.35	24.04	28.02	29.85	41.95	55.64	19.48	40.43	15.75	20.83	36.65	70.47	36.53	25.44	37.45	62.72	20.27	38.7
900.742	183.65-184.57	PC44:1	DLPC	50.71	138.84	222.34	184.67	75.67	50.27	97.32	80.31	161.65	123.79	40.28	136.97	57.3	76.06	127.14	168.6	64.94	79.86	130.47	114.59	53.8	64.74
902.758	183.65-184.57	PC44:0	DLPC	154.85	253.48	417.61	409	144.05	122.69	184.04	148.39	239.27	184.82	82.74	285.23	136.09	200.53	250.82	300.15	108	183.88	323.23	254.9	129.65	151.39

## Sheet: normalized data
				Participant Ids	46		61		53		35		39		60		65		49		52		44		47
				surgery	Before	After	Before	After	Before	After	Before	After	Before	After	Before	After	Before	After	Before	After	Before	After	Before	After	Before	After
precursor	fragment	ion	Standardized name	standard_ion
616.48	263.84-264.77	HexCer28:1	HexCer 28:1	C8GC	0.00258932	0.00280376	0.0031425	0.00357225	0.00220606	0.00202369	0.00399961	0.00404837	0.0035339	0.00375621	0.00355159	0.00321848	0.003234	0.00337301	0.00249489	0.00300551	0.00330736	0.00229503	0.00345265	0.00360229	0.00310059	0.00345098
598.47	263.84-264.77	HexCer28:1(-H2O)	HexCer28:1;O2	C8GC	0.000809023	0.000745037	0.00114856	0.00132572	0.00100814	0.000952701	0.00144571	0.00184543	0.00103212	0.000718565	0.00132085	0.00182704	0.000851409	0.00101975	0.000823765	0.000677842	0.000756547	0.000531753	0.000638396	0.000859436	0.00163338	0.00114622
596.45	263.84-264.77	HexCer28:2(-H2O)	HexCer28:2;O2	C8GC	0.000629866	0.000684361	0.000933357	0.00167013	0.000747213	0.000732109	0.000965759	0.000920084	0.0010209	0.000941689	0.00119913	0.00123318	0.000913575	0.00123848	0.0010133	0.00112668	0.000794672	0.000841942	0.000456419	0.00101333	0.0010535	0.00095705
626.5	263.84-264.77	HexCer30:1(-H2O)	HexCer 30:1;O2	C8GC	0.00174086	0.00254413	0.00333036	0.00420918	0.00228381	0.00214038	0.00277436	0.0032387	0.00205801	0.00299548	0.00292491	0.00268572	0.00203527	0.0026444	0.00202291	0.00213734	0.00199681	0.00177805	0.00294311	0.00280678	0.00190806	0.00277377
624.48	263.84-264.77	HexCer30:2(-H2O)	HexCer 30:2;O2	C8GC	0.00158312	0.00215468	0.00217704	0.00240071	0.00124404	0.00139708	0.00225344	0.00297581	0.00147713	0.00187459	0.00180894	0.00249299	0.00225421	0.00160957	0.00127731	0.00163456	0.00157862	0.00164419	0.00187879	0.00157327	0.00174076	0.00125592
652.52	263.84-264.77	HexCer32:2(-H2O)	HexCer 32:2;O2	C8GC	0.00546485	0.00297027	0.00417454	0.00368897	0.00403521	0.00261833	0.0051273	0.00388013	0.00363861	0.00403732	0.00548345	0.00406462	0.00372322	0.00574135	0.00425968	0.00456576	0.00261872	0.00373612	0.00419433	0.00407699	0.00370986	0.00376888
682.56	263.84-264.77	HexCer34:1(-H2O)	HexCer 14:1;O2/20:0	C8GC	0.0115122	0.0144252	0.0161168	0.0393077	0.0119488	0.00874694	0.0196898	0.0200499	0.0071027	0.0133857	0.0127059	0.0137984	0.0138834	0.0165513	0.0113483	0.0149868	0.00824457	0.0135505	0.0143015	0.015999	0.00929386	0.0139875
680.55	263.84-264.77	HexCer34:2(-H2O)	HexCer 34:2;O2	C8GC	0.00120903	0.000718227	0.00114975	0.00137184	0.000892175	0.000850397	0.00126232	0.00156151	0.000769106	0.00125968	0.00126782	0.00161707	0.00140145	0.0012596	0.000466087	0.00039897	0.0012212	0.000616686	0.000964972	0.00185264	0.000808211	0.000918992
710.59	263.84-264.77	HexCer36:1(-H2O)	HexCer 36:1;O2	C8GC	0.00275609	0.00383242	0.00244813	0.00365151	0.00266203	0.00218514	0.00294801	0.00409306	0.00175386	0.00247018	0.00211504	0.0027672	0.00279749	0.00252221	0.00154944	0.0026961	0.00176329	0.00269569	0.00201651	0.00308024	0.00250263	0.00264392
708.58	263.84-264.77	HexCer36:2(-H2O)	HexCer 36:2;O2	C8GC	0.000432681	0.00103148	0.000589739	0.00173065	0.00103055	0.000700139	0.00122134	0.00223186	0.000886279	0.00126496	0.0011931	0.000673781	0.000863572	0.000701453	0.000417413	0.000598455	0.00083518	0.000700695	0.00063938	0.00110093	0.000738128	0.00074885
738.62	263.84-264.77	HexCer38:1(-H2O)	HexCer 38:1;O2	C8GC	0.0022265	0.00269229	0.00121039	0.00294253	0.00201761	0.00117329	0.00287191	0.00142744	0.00138863	0.00204677	0.00209094	0.0033595	0.00227178	0.00275905	0.00193072	0.00273071	0.00132723	0.0025286	0.00189552	0.00298553	0.00197701	0.00216372
736.61	263.84-264.77	HexCer38:2(-H2O)	HexCer 38:2;O2	C8GC	0.00105917	0.00224922	0.00157184	0.00286616	0.0010345	0.00103263	0.00161935	0.00259464	0.00106453	0.00118238	0.00144136	0.001791	0.00130955	0.00220543	0.000913	0.00120912	0.000899516	0.000913027	0.000983661	0.00154367	0.00120497	0.00114734
766.66	263.84-264.77	HexCer40:1(-H2O)	HexCer 40:1;O2	C8GC	0.0158683	0.0117047	0.00940729	0.0115482	0.0100643	0.00711329	0.0161604	0.0137066	0.00567169	0.00876333	0.0114417	0.0164355	0.0137617	0.01375	0.0109265	0.0138418	0.00762146	0.0157283	0.0102498	0.0123896	0.0116235	0.010719
764.64	263.84-264.77	HexCer40:2(-H2O)	HexCer 40:2;O2	C8GC	0.00070536	0.000737981	0.00112241	0.00199291	0.000844733	0.00132994	0.00154717	0.00196635	0.000929908	0.00129131	0.0010521	0.00177377	0.00129468	0.00161259	0.000624645	0.00112567	0.000583792	0.00105704	0.000811521	0.00139096	0.00092916	0.00108578
794.69	263.84-264.77	HexCer42:1(-H2O)	HexCer 42:1;O2	C8GC	0.0179168	0.0168917	0.0126865	0.0218356	0.0157126	0.0115363	0.0217559	0.0255205	0.0114281	0.0120891	0.023192	0.0282142	0.0158227	0.0165452	0.0123992	0.017919	0.00923106	0.0213107	0.013605	0.0216824	0.0176823	0.0232087
792.67	263.84-264.77	HexCer42:2(-H2O)	HexCer 42:2;O2	C8GC	0.0158582	0.0247922	0.0144902	0.0335552	0.0126473	0.0115683	0.0196274	0.0274211	0.00851626	0.0169557	0.0166118	0.0238957	0.0156267	0.0208957	0.00900536	0.0164921	0.00685181	0.0180898	0.0125289	0.0285378	0.0135565	0.022161
820.7	263.84-264.77	HexCer44:2(-H2O)	HexCer 44:2;O2	C8GC	0.000433808	0.00133486	0.00148505	0.000668626	0.00141008	0.000613821	0.000895522	0.000654574	0.00172644	0.00182891	0.00257903	0.00124101	0.00199743	0.000968457	0.00127584	0.000922109	0.00160126	0.00198946	0.00196831	0.00138978	0.00196457	0.00135554
600.48	265.85-266.78	HexDHCer28:0(-H2O)	HexDHCer 18:1;O2/28:0	C8GC	0.00408455	0.00208695	0.00210927	0.00389648	0.00602383	0.00269026	0.00392352	0.0061225	0.00452115	0.00250707	0.003836	0.00333913	0.00327049	0.00406239	0.00129944	0.00143405	0.00349918	0.00154448	0.00229783	0.00168454	0.00406818	0.00431848
712.61	265.85-266.78	HexDHCer36:0(-H2O)	HexDHCer 36:0;O2	C8GC	0.000220848	0.000544667	0.000357886	0.000534613	0.000394033	0.000597836	0.000226319	0.000336488	0.00062077	0.000465574	0.000949661	0.000546859	0.000501385	0.000414838	0.000284667	0.000233072	0.000370529	0.00018002	0.000316739	0.000316074	0.000473623	0.000791385
740.64	265.85-266.78	HexDHCer38:0(-H2O)	HexDHCer 38:0;O2	C8GC	0.0002062	0.000423316	0.000476785	0.000370338	0.000355816	0.000321297	0.000277046	0.000428496	0.000406367	0.000419895	0.000254287	0.00062834	0.000306777	0.00033187	9.73473e-05	9.87247e-05	0.00013463	0.000318498	0.00013968	0.000310155	0.000265636	0.000383939
768.67	265.85-266.78	HexDHCer40:0(-H2O)	HexDHCer 40:0;O2	C8GC	0.00024451	0.000400739	0.000439926	0.00024353	0.000408529	0.000322895	0.000497512	0.000757098	0.000494871	0.000527065	0.000846018	0.00086808	0.000537874	0.000506856	0.000431425	0.000439681	0.000468225	0.000665614	0.000505602	0.000469967	0.000584399	0.000717508
766.66	265.85-266.78	HexDHCer40:1(-H2O)	HexDHCer 40:1;O2	C8GC	6.87332e-05	0.000183437	0.000148624	0.000221915	0.000337366	0.000126281	0.000236075	0.000394322	0.000280468	0.000351377	0.000846018	0.000520221	0.000217582	0.000580773	0.000162983	0.000317548	0.00027879	0.000158787	0.000225258	0.000531524	0.000275809	0.00050483
796.7	265.85-266.78	HexDHCer42:0(-H2O)	HexDHCer 42:0;O2	C8GC	0.000875503	0.00080289	0.00134356	0.000879013	0.000880314	0.000834412	0.00177934	0.00156414	0.00864964	0.00111211	0.00952553	0.0217631	0.00110007	0.000779895	0.00105533	0.000731784	0.000872114	0.00150848	0.000934478	0.0010737	0.00642726	0.00534941
794.69	265.85-266.78	HexDHCer42:1(-H2O)	HexDHCer 42:1;O2	C8GC	0.000654655	0.000812767	0.00111884	0.00111822	0.000510002	0.000640995	0.00124281	0.000901682	0.00245565	0.000669372	0.00326476	0.00380764	0.000628421	0.000994102	0.000568597	0.000712446	0.000316916	0.000777319	0.000754468	0.000818003	0.000957419	0.00217267
510.49	263.84-264.77	Cer32:1	Cer 32:1	C17Cer	0.00471442	0.00583471	0.00804946	0.00898899	0.00486677	0.0046628	0.00561701	0.0067429	0.00694564	0.00933607	0.00703207	0.00677384	0.00540577	0.00489056	0.0039256	0.00409148	0.00441776	0.0042651	0.00852638	0.00573076	0.00517255	0.00414946
492.48	263.84-264.77	Cer32:1(-H2O)	Cer 32:1;O2	C17Cer	0.00728234	0.00772693	0.00746567	0.013312	0.0106494	0.00840167	0.00652229	0.00929548	0.00900988	0.0185035	0.011737	0.0134067	0.00845733	0.0105308	0.00712921	0.00741453	0.00881764	0.00844342	0.0124925	0.012933	0.00862242	0.0108365
538.52	263.84-264.77	Cer34:1	Cer 34:1	C17Cer	0.0408072	0.0406567	0.0403056	0.0617399	0.0414367	0.0428092	0.0583767	0.0475237	0.04125	0.0549483	0.0534208	0.057146	0.0465369	0.0632318	0.0440489	0.0509806	0.0410585	0.0527728	0.0582121	0.0585896	0.0457933	0.0389089
520.51	263.84-264.77	Cer34:1(-H2O)	Cer 34:1;O2	C17Cer	0.0919582	0.0976591	0.103523	0.10576	0.0931288	0.0902156	0.115124	0.113754	0.0822146	0.111741	0.104853	0.11173	0.0971133	0.130763	0.0877394	0.121047	0.0822325	0.103395	0.13179	0.140572	0.116163	0.0925596
566.55	263.84-264.77	Cer36:1	Cer 36:1	C17Cer	0.0164013	0.022646	0.0193223	0.0172704	0.0183377	0.0153327	0.0183806	0.015071	0.0196477	0.0166886	0.0193536	0.0118664	0.0224988	0.0177973	0.0119088	0.0148219	0.0204434	0.0155205	0.0219248	0.0248822	0.0170063	0.0118708
548.54	263.84-264.77	Cer36:1(-H2O)	Cer 36:1;O2	C17Cer	0.0198515	0.022186	0.0287462	0.0299412	0.0215677	0.0211608	0.0259975	0.0232256	0.0262979	0.0243293	0.0216928	0.0188267	0.0244044	0.0257999	0.0208729	0.0171924	0.0213966	0.0189114	0.0221363	0.0276925	0.0260481	0.0171721
594.58	263.84-264.77	Cer38:1	Cer 38:1	C17Cer	0.0158988	0.0220054	0.0177611	0.0168886	0.0156981	0.0150514	0.0158072	0.0191719	0.0199107	0.0207664	0.0200429	0.0152776	0.0230137	0.0185757	0.0147916	0.0173216	0.0198108	0.0147885	0.0184859	0.0237245	0.0223338	0.0136662
576.57	263.84-264.77	Cer38:1(-H2O)	Cer 38:1;O2	C17Cer	0.0227281	0.0156542	0.0158587	0.0197706	0.0204409	0.0131348	0.0190323	0.016041	0.021434	0.0211827	0.0233872	0.0236058	0.0218285	0.0226577	0.0224503	0.0235301	0.0262873	0.0205842	0.0239925	0.0286419	0.0217787	0.0158546
622.61	263.84-264.77	Cer40:1	Cer 40:1	C17Cer	0.143661	0.0714233	0.118207	0.0843247	0.11202	0.0674419	0.14175	0.0915931	0.120367	0.0953829	0.115105	0.0951049	0.138112	0.127266	0.108099	0.117026	0.113089	0.118242	0.134615	0.127844	0.102188	0.0777158
604.6	263.84-264.77	Cer40:1(-H2O)	Cer 40:1;O2	C17Cer	0.137506	0.0888583	0.126035	0.0806747	0.12581	0.0613757	0.133846	0.0882939	0.107296	0.105171	0.120384	0.0901362	0.118059	0.129274	0.120503	0.162263	0.107781	0.124359	0.129258	0.119025	0.150056	0.0832074
620.6	263.84-264.77	Cer40:2	Cer 40:2	C17Cer	0.0109162	0.00977296	0.0143	0.00938094	0.0169777	0.010566	0.0123286	0.0108807	0.0153073	0.0154448	0.0168179	0.00916498	0.0144712	0.0101432	0.0140342	0.0134428	0.0103772	0.0116829	0.0185597	0.0153112	0.0116484	0.00969923
602.59	263.84-264.77	Cer40:2(-H2O)	Cer 40:2;O2	C17Cer	0.00833136	0.0108186	0.011966	0.0118724	0.0148428	0.0113365	0.0117101	0.0165931	0.0144871	0.0203904	0.0159454	0.0131998	0.0150348	0.0146551	0.0188234	0.017174	0.012791	0.0116441	0.0185981	0.0188958	0.0124046	0.0113805
650.65	263.84-264.77	Cer42:1	Cer 42:1	C17Cer	0.418869	0.22115	0.316589	0.217331	0.37519	0.171619	0.386924	0.177563	0.380007	0.336343	0.328283	0.331835	0.3798	0.364674	0.394085	0.456511	0.248146	0.369291	0.452071	0.298088	0.436633	0.265592
632.63	263.84-264.77	Cer42:1(-H2O)	Cer 42:1;O2	C17Cer	0.448411	0.260176	0.504648	0.26155	0.540231	0.243684	0.407348	0.189293	0.40969	0.437597	0.437315	0.333485	0.403252	0.381485	0.425976	0.549352	0.299431	0.373427	0.478504	0.525524	0.486564	0.348641
630.62	263.84-264.77	Cer42:2(-H2O)	Cer 42:2;O2	C17Cer	0.271032	0.270215	0.295648	0.304192	0.229207	0.195457	0.214282	0.176727	0.176034	0.33447	0.184332	0.219436	0.242957	0.268205	0.203217	0.281722	0.179783	0.219684	0.268616	0.355116	0.231516	0.209759
678.68	263.84-264.77	Cer44:1	Cer 44:1	C17Cer	0.0103258	0.00463249	0.00816479	0.0131938	0.00716903	0.00837609	0.0109141	0.00956362	0.00852125	0.0159297	0.0134676	0.00883749	0.0117062	0.0129671	0.00611075	0.00936969	0.00670646	0.0070725	0.0137408	0.0171733	0.0095855	0.00730157
590.45	263.84-264.77	CerP32:1	CerP 32:1;O2	C17Cer	0.0378551	0.039271	0.0305856	0.0254683	0.0381961	0.0380665	0.0402946	0.0428575	0.0504319	0.0571531	0.0570086	0.0406838	0.0396689	0.0372343	0.0348282	0.0471009	0.0506029	0.0356948	0.0376054	0.0460284	0.0571411	0.0361172
600.48	263.84-264.77	CerP34:1(-H2O)	CerP 34:1;O2	C17Cer	0.0194132	0.0149826	0.0175162	0.0100669	0.0188701	0.0176553	0.0169388	0.0188854	0.0184947	0.0217853	0.0206202	0.0163807	0.0167741	0.0148829	0.0209075	0.0187933	0.0178557	0.0138699	0.0217989	0.0193278	0.0206744	0.0120913
628.51	263.84-264.77	CerP36:1(-H2O)	CerP 36:1;O2	C17Cer	0.0276961	0.0347105	0.0325641	0.0319529	0.0249045	0.0178104	0.0244796	0.0219138	0.028068	0.0346264	0.0330923	0.0248014	0.0222623	0.0265013	0.0238117	0.031023	0.0201134	0.0216855	0.034917	0.0375607	0.0229724	0.0213932
656.54	263.84-264.77	CerP38:1(-H2O)	CerP 38:1;O2	C17Cer	0.00248341	0.00321861	0.00343975	0.0072497	0.00263567	0.00300996	0.00441518	0.00625131	0.00446505	0.00449586	0.00432771	0.00506902	0.00301372	0.00301097	0.00235698	0.00380854	0.00407463	0.00257291	0.003311	0.00480029	0.00369629	0.00401961
712.6	263.84-264.77	CerP42:1(-H2O)	CerP 42:1;O2	C17Cer	0.00295215	0.00335972	0.00396528	0.00274223	0.00369785	0.0031746	0.00316457	0.00582019	0.00240829	0.00368418	0.00560878	0.00306492	0.00332049	0.00239248	0.00175815	0.00372101	0.00263064	0.00326899	0.0027995	0.00367569	0.00246872	0.0025499
436.42	265.85-266.78	DHCer28:1(-H2O)	DHCer 28:1;O2	C17Cer	0.00654205	0.0144802	0.0104691	0.00881175	0.00679608	0.0121837	0.0104361	0.0124501	0.012545	0.0188408	0.0109042	0.00800545	0.00672883	0.010021	0.00969417	0.00797431	0.0149677	0.00780181	0.00903296	0.0152579	0.0148722	0.0102276
522.52	265.85-266.78	DHCer34:0(-H2O)	DHCer 34:0;O2	C17Cer	0.00638542	0.0117273	0.0111967	0.00481584	0.00991539	0.0111079	0.0113335	0.0114695	0.0149409	0.0160298	0.0162949	0.0157774	0.00930333	0.00953071	0.00787628	0.00767203	0.0181774	0.00913489	0.00785257	0.0118451	0.0121763	0.0110828
568.57	265.85-266.78	DHCer36:0	DHCer 36:0;O2	C17Cer	0.00556739	0.00558777	0.00988407	0.00685774	0.00964524	0.00841286	0.00758755	0.0097082	0.012297	0.0127023	0.0102727	0.00897695	0.00861004	0.00930896	0.00657463	0.00839974	0.0104856	0.00675215	0.00640068	0.00768876	0.00968158	0.00754447
550.56	265.85-266.78	DHCer36:0(-H2O)	DHCer 36:0;O2	C17Cer	0.00539386	0.0085016	0.00752036	0.00906969	0.0126525	0.0132755	0.00770657	0.00942692	0.00908468	0.0172069	0.0112706	0.0129491	0.00897628	0.00867689	0.0131935	0.0130296	0.0112171	0.00777965	0.00900542	0.00910221	0.0157415	0.0138644
576.57	265.85-266.78	DHCer38:1(-H2O)	DHCer 38:1;O2	C17Cer	0.00171044	0.00444623	0.00241127	0.00296703	0.00499064	0.00315702	0.0026495	0.00259727	0.00436782	0.00660939	0.00512552	0.00649806	0.00474897	0.00210888	0.00304284	0.00242741	0.00494198	0.00284986	0.00476289	0.00316547	0.00549923	0.00328643
606.62	265.85-266.78	DHCer40:0(-H2O)	DHCer 40:0;O2	C17Cer	0.0246493	0.0209372	0.023995	0.0192792	0.0229501	0.0164229	0.0133099	0.0135936	0.0312304	0.0400833	0.0414621	0.0336342	0.0242733	0.0197719	0.0444973	0.0617009	0.0207616	0.024769	0.017338	0.0257783	0.0532481	0.0464343
604.6	265.85-266.78	DHCer40:1(-H2O)	DHCer 40:1;O2	C17Cer	0.00483048	0.0132851	0.0113929	0.00652631	0.0119607	0.00818268	0.00610282	0.00393533	0.0109881	0.0195488	0.0116707	0.0108886	0.0154767	0.0108959	0.0170166	0.0164158	0.0118724	0.00919489	0.0113003	0.0135545	0.00972905	0.0104514
634.65	265.85-266.78	DHCer42:0(-H2O)	DHCer 42:0;O2	C17Cer	0.0281288	0.0323738	0.0957232	0.0276457	0.0686685	0.0369443	0.0153507	0.0164353	0.0416688	0.0594617	0.0759524	0.0501669	0.0302331	0.0233501	0.0690576	0.0998545	0.017808	0.0394633	0.0367427	0.0906303	0.0647337	0.0683222
632.63	265.85-266.78	DHCer42:1(-H2O)	DHCer 42:1;O2	C17Cer	0.0284217	0.0230975	0.0284002	0.0445789	0.0211842	0.0235825	0.0139479	0.0145373	0.0289219	0.0443876	0.0318618	0.0400429	0.0196797	0.020413	0.0313362	0.0598557	0.0217623	0.0222681	0.0247558	0.0328515	0.0504991	0.0676539
660.67	265.85-266.78	DHCer44:1(-H2O)	DHCer 44:1;O2	C17Cer	0.00334201	0.00590808	0.00481303	0.00328837	0.00572863	0.00314903	0.00283485	0.00506572	0.00642958	0.00775312	0.00758282	0.00547172	0.00406514	0.0036732	0.00465792	0.00430827	0.00419258	0.00260891	0.00543079	0.0043836	0.00498604	0.00429721
677.56	183.64-184.57	SM32:0	SM 32:0;O2	C12SM	0.0316882	0.0308795	0.0460603	0.0404922	0.0378364	0.0367797	0.0397542	0.0275105	0.0393765	0.0468807	0.0440628	0.0356884	0.0294141	0.0301504	0.0290478	0.0280511	0.0294398	0.0310198	0.0481709	0.0392275	0.0377293	0.0399454
705.59	183.64-184.57	SM34:0	SM 34:0;O2	C12SM	0.396882	0.392095	0.417714	0.537723	0.312158	0.306658	0.481413	0.499942	0.277187	0.421824	0.319028	0.383975	0.342229	0.364021	0.325607	0.453982	0.268922	0.35713	0.403163	0.472704	0.275843	0.359302
733.62	183.64-184.57	SM36:0	SM 36:0;O2	C12SM	0.094303	0.0787904	0.0956638	0.141778	0.0842611	0.0645902	0.1208	0.0978575	0.0749212	0.0747922	0.0746737	0.0502515	0.06786	0.0760586	0.064379	0.0637925	0.0747623	0.0709696	0.0758344	0.0737979	0.0821606	0.0768282
761.65	183.64-184.57	SM38:0	SM 38:0;O2	C12SM	0.0802984	0.0376018	0.0496403	0.0457188	0.0546506	0.0392893	0.0599707	0.0441824	0.0533662	0.0432457	0.0623607	0.0436296	0.0446165	0.0435776	0.0462613	0.0430501	0.0472574	0.0469078	0.0578088	0.0381845	0.0545718	0.0360578
789.68	183.64-184.57	SM40:0	SM 40:0;O2	C12SM	0.12856	0.0635539	0.116822	0.0883149	0.126311	0.0776723	0.140267	0.100631	0.091288	0.0786381	0.130271	0.0895486	0.0969174	0.0826296	0.108737	0.0841766	0.100463	0.110512	0.117031	0.0826609	0.123699	0.0779218
817.72	183.64-184.57	SM42:0	SM 42:0;O2	C12SM	0.0870263	0.0413961	0.051708	0.0478918	0.0645779	0.0476031	0.0665867	0.065	0.0560488	0.0477398	0.0688878	0.0534465	0.0550578	0.0436138	0.0539746	0.0534823	0.0526676	0.0659918	0.0684422	0.0467185	0.0722597	0.0563372
839.7	183.64-184.57	SM44:3	SM 44:3;O2	C12SM	0.00971842	0.0161015	0.0140967	0.0235921	0.00928547	0.0105484	0.0108887	0.0216167	0.00563928	0.0147508	0.00570037	0.0101537	0.00733833	0.0102306	0.00642861	0.00916511	0.0054662	0.00687217	0.0114174	0.0136515	0.0065482	0.00976191
841.72	183.64-184.57	SM44:2	SM 44:2;O2	C12SM	0.0136171	0.0179599	0.0156328	0.0251383	0.0133378	0.0118576	0.0144318	0.0239748	0.00861848	0.017488	0.00849874	0.0112036	0.0086695	0.0114344	0.00851125	0.0113503	0.00675888	0.00942015	0.0144933	0.0148803	0.00921134	0.0124271
843.73	183.64-184.57	SM44:1	SM 44:1;O2	C12SM	0.00690261	0.0107014	0.00845015	0.0172589	0.00672096	0.00695663	0.00718759	0.0117666	0.00548097	0.0111334	0.005099	0.00560648	0.00409217	0.00590729	0.00513949	0.00688834	0.00456668	0.00587144	0.00698498	0.00705779	0.00509456	0.00566283
845.75	183.64-184.57	SM44:0	SM 44:0;O2	C12SM	0.00258256	0.00359113	0.00377385	0.00622802	0.00294273	0.00283572	0.00238806	0.00435068	0.00222255	0.00422179	0.00235728	0.00238487	0.00178931	0.00240455	0.00199193	0.00291187	0.00189554	0.00242797	0.00340248	0.0032507	0.00143782	0.00218946
700.99	280.82-281.75	CL68:3_C18:1	CL68:3_C18:1	CL56:0	0.0679951	0.0848714	0.019651	0.400898	0.187344	0.213431	0.087211	0.0388867	0.0680229	0.113394	0.0475282	0.215625	0.164913	0.092275	0.102071	0.0466729	0.0769742	0.0729522	0.214701	1.1728	0.368146	0.305948
698.98	254.80-255.73	CL68:5_C16:0	CL68:5_C16:0	CL56:0	0.0175354	0.0115107	0.017062	0.144954	0.274993	0.153919	0.0279534	0.0428233	0.0301285	0.0287733	0.0316865	0.0877247	0.0501993	0.0342769	0.0274121	0.0183557	0.0448984	0.0258976	0.0531423	0.305153	0.10678	0.0469151
698.98	280.82-281.75	CL68:5_C18:1	CL68:5_C18:1	CL56:0	0.0490682	0.0825749	0.0208103	0.502284	0.17033	0.213894	0.0652424	0.039235	0.0783971	0.0730819	0.029466	0.178779	0.119684	0.109483	0.0956234	0.0446322	0.0981277	0.0765179	0.182437	1.45569	0.278231	0.306707
716.02	280.82-281.75	CL70:2_C18:1	CL70:2_C18:1	CL56:0	0.013048	0.0114225		0.0819211	0.0498307	0.0793851	0.0160131	0.0156086	0.0539247	0.0426351	0.0234884	0.0243971	0.0665754	0.0266024	0.0347187	0.0299584	0.0316618	0.0191329	0.0415351	0.134672	0.0446381	0.0529596
715.01	280.82-281.75	CL70:3_C18:1	CL70:3_C18:1	CL56:0	0.0611753	0.0711806	0.0872035	0.659418	0.336068	0.394823	0.0783485	0.0550013	0.0966338	0.117044	0.0400111	0.315208	0.356146	0.105535	0.120213	0.0417392	0.096418	0.0684332	0.13378	1.03648	0.208923	0.156889
714	280.82-281.75	CL70:4_C18:1	CL70:4_C18:1	CL56:0	0.026282	0.0177828	0.022139	0.250717	0.110267	0.127703	0.0285679	0.0235344	0.0349089	0.0415107	0.0278571	0.0992886	0.103196	0.0213604	0.0396801	0.0172056	0.0308427	0.0253806	0.0646979	0.385151	0.0588242	0.0341012
712.99	280.82-281.75	CL70:5_C18:1	CL70:5_C18:1	CL56:0	0.125089	0.117661	0.217912	1.11175	0.526884	0.688378	0.190386	0.172062	0.211261	0.268579	0.0778559	0.580058	0.741749	0.239637	0.223668	0.0930608	0.151003	0.134992	0.327328	1.31984	0.49471	0.279937
711.99	254.80-255.73	CL70:6_C16:0	CL70:6_C16:0	CL56:0	0.0170847	0.0126466	0.0586737	0.110792	0.0784475	0.0839727	0.030158	0.071668	0.134073	0.0998612	0.0535389	0.304964	0.0481485	0.0414611	0.0700089	0.0292408	0.0737276	0.0301534	0.126334	0.192352	0.131292	0.0796562
711.99	280.82-281.75	CL70:6_C18:1	CL70:6_C18:1	CL56:0	0.0156114	0.0149466	0.0251442	0.242319	0.0955497	0.14667	0.0106868	0.0202484	0.0192308	0.0266958	0.0116358	0.0873329	0.0960166	0.0214056	0.0365679	0.0172132	0.0121554	0.0255214	0.0618526	0.207999	0.0572897	0.051899
710.98	278.80-279.73	CL70:7_C18:2	CL70:7_C18:2	CL56:0	0.0397441	0.027131	0.0417395	0.384759	0.110751	0.0915056	0.0364891	0.0294756	0.0496398	0.0548103	0.0316021	0.172339	0.251	0.04992	0.0872899	0.0384976	0.0665731	0.0506665	0.0970898	0.337453	0.112994	0.102743
727.01	282.83-283.76	CL72:5_C18:0	CL72:5_C18:0	CL56:0	0.0317637	0.0087944		0.206186	0.195267	0.193873	0.0616867	0.0434871	0.0110037	0.0388359	0.0438736	0.191824	0.114089	0.0371468	0.0469332	0.0345511	0.0342918	0.0344785	0.0963791	0.301149	0.0902907	0.0392726
727.01	280.82-281.75	CL72:5_C18:1	CL72:5_C18:1	CL56:0	0.0447216	0.0279812		0.616134	0.302097	0.403036	0.100795	0.0199527	0.0609831	0.0566682	0.0526471	0.340929	0.178492	0.0573381	0.12169	0.0633187	0.0467689	0.0912773	0.16554	0.90458	0.207996	0.103157
724.99	280.82-281.75	CL72:7_C18:1	CL72:7_C18:1	CL56:0	0.0579922	0.0345567		0.690263	0.485263	0.497498	0.116696	0.0523659	0.0331732	0.066621	0.0990817	0.502088	0.193736	0.0778386	0.143541	0.0788373	0.0694713	0.109667	0.233711	0.793866	0.274269	0.131544
722.98	254.80-255.73	CL72:9_C16:0	CL72:9_C16:0	CL56:0	0.0314708	0.0232224		0.447843	0.111064	0.216228	0.0949322	0.0922581	0.0567574	0.0564355	0.0571152	0.223017	0.135651	0.0787286	0.0457477	0.0281518	0.079217	0.0667461	0.116916	0.449496	0.140066	0.115739
722.98	276.79-277.72	CL72:9_C18:3	CL72:9_C18:3	CL56:0	0.00663669	0.00625097		0.0512349	0.0670548	0.0834892	0.0184567	0.0266824	0.0197107	0.0170945	0.011	0.0986932	0.0506656	0.00480457	0.0228969	0.0155288	0.0150267	0.0147109	0.0533169	0.0604062	0.0454576	0.0403416
735.99	280.82-281.75	CL74:10_C18:1	CL74:10_C18:1	CL56:0	0.0121973	0.019723	0.054209	0.126578	0.091639	0.037105	0.0191786	0.0391956	0.102078	0.111004	0.0279204	0.251449	0.084803	0.0295138	0.0299767	0.0322713	0.039403	0.033193	0.0785945	0.340522	0.101213	0.0977059
741.03	280.82-281.75	CL74:5_C18:1	CL74:5_C18:1	CL56:0	0.0221749	0.0176135		0.208124	0.0938859	0.179702	0.0409033	0.0141496	0.0265822	0.0372283	0.028068	0.166486	0.0949051	0.0423625	0.0393998	0.0419453	0.0192771	0.0495841	0.103587	0.393606	0.0671889	0.0546694
739.01	280.82-281.75	CL74:7_C18:1	CL74:7_C18:1	CL56:0	0.0217805	0.0256953	0.0289519	0.178768	0.0559915	0.0240933	0.0469418	0.0471083	0.00776585	0.0527592	0.0175741	0.119208	0.0606899	0.0403109	0.0645903	0.015109	0.0295381	0.0338231	0.056472	0.332389	0.0886234	0.0525062
736.99	280.82-281.75	CL74:9_C18:1	CL74:9_C18:1	CL56:0	0.0283186	0.0510131	0.0244962	0.30336	0.130571	0.252753	0.0278656	0.0217337	0.034429	0.0789938	0.0313762	0.106587	0.191962	0.0455416	0.0460003	0.0301925	0.0311495	0.0511189	0.0972276	0.578782	0.16364	0.164282
748.99	280.82-281.75	CL76:11_C18:1	CL76:11_C18:1	CL56:0	0.224326	0.0583541	0.0324802	3.14824	1.54546	2.58546	0.474924	0.135818	0.0996161	0.337229	0.436293	1.01435	1.19906	0.298649	0.659871	0.363704	0.341614	0.425928	0.980423	3.47161	1.08126	0.314061
751.01	282.83-283.76	CL76:9_C18:0	CL76:9_C18:0	CL56:0	0.0618627	0.0169503		0.861008	0.643898	0.686184	0.123139	0.102714	0.0324595	0.0729545	0.111805	0.437025	0.320582	0.103468	0.211507	0.103956	0.117497	0.141452	0.259399	0.905782	0.430183	0.0786152
751.01	280.82-281.75	CL76:9_C18:1	CL76:9_C18:1	CL56:0	0.0765586	0.0415591		0.788086	0.647584	0.773514	0.144722	0.0607387	0.0522138	0.0756909	0.140313	0.403501	0.450848	0.092671	0.198146	0.119174	0.0902316	0.159212	0.37131	1.25335	0.396515	0.122374
543.257	240.58-241.51	LysoPI14:0	LPI 14:0	PI31:1	0.0355272	0.0301119	0.0630462	0.0440227	0.0218365	0.0506442	0.0569603	0.0986527	0.0505186	0.0405445	0.0376339	0.111499	0.0567876	0.0661666	0.0394367	0.0433015	0.0942645	0.0223802	0.0407998	0.116562	0.0541982	0.112814
541.241	240.58-241.51	LysoPI14:1	LPI 14:1	PI31:1	0.0475414	0.0780842	0.216904	0.164577	0.234723	0.192914	0.101849	0.248994	0.143004	0.212091	0.115469	0.262637	0.116471	0.161383	0.091123	0.109785	0.0992685	0.0944161	0.142223	0.280533	0.169851	0.19028
539.226	240.58-241.51	LysoPI14:2	LPI 14:2	PI31:1	0.0234932	0.0123114	0.0211284	0.0140138	0.108395	0.0437427	0.0926641	0.0859227	0.0118358	0.035489	0.0439158	0.0974631	0.0383675	0.0213189	0.0121242	0.024615	0.0221513	0.0233565	0.0290008	0.0470085	0.0559587	0.0635067
571.288	240.58-241.51	LysoPI16:0	LPI 16:0	PI31:1	0.0212228	0.0340628	0.0854646	0.0342743	0.093507	0.121793	0.0288996	0.122102	0.0482281	0.12928	0.0793051	0.0419546	0.0805088	0.0282127	0.0143477	0.037322	0.0516626	0.0466715	0.0807291	0.1417	0.0725581	0.114645
569.273	240.58-241.51	LysoPI16:1	LPI 16:1	PI31:1	0.0584598	0.0323131	0.0378634	0.198999	0.303181	0.21604	0.147751	0.115937	0.0580507	0.0703895	0.0737494	0.165762	0.127938	0.0457151	0.0566735	0.0511842	0.122069	0.0859759	0.142973	0.212607	0.125349	0.10398
567.257	240.58-241.51	LysoPI16:2	LPI 16:2	PI31:1	0.0213805	0.0150736	0.00593603	0.0335862	0.0213193	0.0363297	0.016813	0.0587014	0.00676552	0.0341494	0.0144709	0.0153912	0.0252922	0.0276433	0.0030587	0.0137248	0.0258507	0.0151056	0.0519767	0.0437058	0.0230114	0.0384107
599.32	240.58-241.51	LysoPI18:0	LPI 18:0	PI31:1	0.0791953	0.17895	0.397812	0.184571	0.30701	0.338301	0.206751	0.32429	0.153279	0.229796	0.152464	0.165143	0.141243	0.0897671	0.0599018	0.133838	0.0740552	0.102914	0.115344	0.641283	0.136093	0.207741
597.304	240.58-241.51	LysoPI18:1	LPI 18:1	PI31:1	0.0536738	0.0827372	0.0505707	0.0350669	0.14056	0.238075	0.0427812	0.196576	0.0917941	0.144403	0.0972739	0.235388	0.0642239	0.0868293	0.0357364	0.0646138	0.129766	0.0789482	0.0767059	0.194551	0.0815615	0.20433
595.288	240.58-241.51	LysoPI18:2	LPI 18:2	PI31:1	0.0598739	0.0484803	0.047197	0.0423728	0.154516	0.0798646	0.0833285	0.186659	0.101455	0.101807	0.0934717	0.118511	0.0334786	0.0633155	0.0633735	0.0500036	0.060622	0.0313166	0.0633183	0.0981663	0.0944674	0.144134
627.351	240.58-241.51	LysoPI20:0	LPI 20:0	PI31:1	0.0233101	0.00422611	0.0133791	0.0405103	0.028574	0.0852235	0.040918	0.0661343	0.00927726	0.0420422	0.0279987	0.0623129	0.029725	0.0254635	0.0349289	0.03177	0.0274561	0.0216394	0.0145975	0.0848516	0.0325573	0.0332029
625.335	240.58-241.51	LysoPI20:1	LPI 20:1	PI31:1	0.00664796	0.0196313	0.0308008	0.01432	0.08163	0.0316821	0.03008	0.0277865	0.0171584	0.0249785	0.0133923	0.0196611	0.0146564	0.0289029	0.0137042	0.0154168	0.00827734	0.0195368	0.0048347	0.0281891	0.0239863	0.03266
623.32	240.58-241.51	LysoPI20:2	LPI 20:2	PI31:1	0.00686768	0.0111544	0.0104334	0.0467066	0.00622677	0.0828498	0.00395083	0.0313814	0.0123219	0.0152673	0.013561	0.0268964	0.00802419	0.00898689	0.00853448	0.00210681	0.00853051	0.0225556	0.000919723	0.0370735	0.00987374	0.0266743
655.382	240.58-241.51	LysoPI22:0	LPI 22:0	PI31:1	0.00830995	0.0176205	0.00599251	0.00638365	0.00240834	0.0102503	0.0394742	0.0598383	0.00270184	0.00312725	0.00842402	0.0431259	0.0125752	0.02196	0.00263833	0.00936358	0.00648128	0.00734853	0.0129401	0.0288077	0.0412301	0.00819369
653.367	240.58-241.51	LysoPI22:1	LPI 22:1	PI31:1	0.0161776	0.0165234	0.0317936	0.0272782	0.0329031	0.0920651	0.010677	0.0989485	0.0169964	0.0235334	0.050282	0.0740845	0.0211467	0.0142516	0.0464133	0.0280729	0.0328085	0.11753	0.208472	0.109463	0.055549	0.0519326
651.351	240.58-241.51	LysoPI22:2	LPI 22:2	PI31:1	0.0212707	0.0126677	0.0067059	0.0411263	0.102745	0.116138	0.0362452	0.0431717	0.00634793	0.0285581	0.0315841	0.0166369	0.0461078	0.0228123	0.0382807	0.0243173	0.031638	0.0310651	0.039253	0.107264	0.0649734	0.0221129
753.455	240.58-241.51	PI28:0	PI 28:0	PI31:1	0.00344229	0.0125231	0.0047411	0.00500749	0.0146412	0.00111894	0.00162911	0.0209648	0.00177318	0.00411989	0.00476638	0.011137	0.00433813	0.0125092	0.00580396	0.00192361	0.00580218	0.0167281	0.00264851	0.0122227	0.011979	0.0113419
751.44	240.58-241.51	PI28:1	PI 28:1	PI31:1	0.0094649	0.00971511	0.00561798	0.00801199	0.0245579	0.0246527	0.000926739	0.0143665	0.00654114	0.0059734	0.00847223	0.00554302	0.00428407	0.00472161	0.00389758	0.0164906	0.0132574	0.0196153	0.00329035	0.0178339	0.00847209	0.00601095
749.424	240.58-241.51	PI28:2	PI 28:2	PI31:1	0.0029606	0.00909424	0.00227097	0.00394835	0.00690546	0.0306351	0.00136084	0.0212079	0.00261459	0.0136071	0.0094725	0.010569	0.0249071	0.00572476	0.00681615	0.0049057	0.00755653	0.0109328	0.00585279	0.0106246	0.00811885	0.000607251
745.393	240.58-241.51	PI28:4	PI 28:4	PI31:1	0.00411554	0.00426491	0.00311515	0.00756528	0.00378878	0.00952701	0.00555068	0.0243034	0.0031911	0.00176127	0.00683924	0.0116423	0.00443949	0.0044991	0.00326519	0.00955442	0.00484607	0.00429972	0.00345265	0.00423207	0.00551336	0.00988392
743.377	240.58-241.51	PI28:5	PI 28:5	PI31:1	0.00380849	0.00777138	0.00315677	0.0135238	0.00213489	0.00880369	0.00173642	0.0115668	0.00668449	0.00600415	0.00509177	0.015779	0.00228732	0.0159675	0.00539651	0.00707866	0.00309171	0.0168873	0.00562162	0.0313972	0.010015	0.00802579
741.361	240.58-241.51	PI28:6	PI 28:6	PI31:1	0.00529583	0.00748211	0.00776113	0.0193023	0.0288145	0.00162646	0.0112477	0.0243428	0.0038019	0.00176127	0.0106626	0.00241307	0.00782823	0.00485737	0.00396764	0.0039897	0.00541795	0.015131	0.0038289	0.0200801	0.00336284	0.00965445
781.487	240.58-241.51	PI30:0	PI 30:0	PI31:1	0.0340962	0.0830688	0.0551602	0.0135923	0.0638788	0.0530459	0.0448785	0.049586	0.0771506	0.069779	0.0857015	0.0535342	0.0377931	0.0843101	0.0325966	0.0817405	0.0341876	0.114389	0.0767108	0.101315	0.0521748	0.109644
779.471	240.58-241.51	PI30:1	PI 30:1	PI31:1	0.0978011	0.113851	0.133423	0.0229372	0.067974	0.122317	0.0485953	0.0919295	0.159287	0.145988	0.262226	0.13393	0.0780897	0.255943	0.0945946	0.148784	0.245184	0.184228	0.196902	0.206306	0.158248	0.216022
777.455	240.58-241.51	PI30:2	PI 30:2	PI31:1	0.0185495	0.0156204	0.0191814	0.0412416	0.0626433	0.0671406	0.0540386	0.0998094	0.0272927	0.0725944	0.0508906	0.0786717	0.0525948	0.0784948	0.0138904	0.0407265	0.0766406	0.044472	0.0216332	0.0769527	0.0239581	0.0682612
775.44	240.58-241.51	PI30:3	PI 30:3	PI31:1	0.00567049	0.00306552	0.000353725	0.00479134	0.00893822	0.00355265	0.00200468	0.0174816	0.00144285	0.00160755	0.00103944	0.00195475	0.00792621	0.00257576	0.00141965	0.00202793	0.00207901	0.00397891	0.000263129	0.00374376	0.00307459	0.00327132
771.408	240.58-241.51	PI30:5	PI 30:5	PI31:1	0.00754375	0.0178992	0.0145086	0.00065926	0.00832213	0.0192898	0.0230319	0.0722858	0.0106671	0.00623254	0.00345578	0.00117128	0.00661193	0.00641113	0.00608789	0.00249865	0.00171563	0.00546524	0.00391989	0.0190118	0.0337414	0.0179545
769.393	240.58-241.51	PI30:6	PI 30:6	PI31:1	0.00243101	0.0028715	0.0015338	0.00637285	0.00221067	0.00633402	0.000960882	0.00673633	0.00523852	0.00880198	0.0227021	0.0256585	0.00536861	0.00987691	0.000990066	0.00535353	0.000777397	0.00975111	0.00649708	0.0112934	0.00314807	0.0122849
809.518	240.58-241.51	PI32:0	PI 32:0	PI31:1	0.0588852	0.0881662	0.0627965	0.0269864	0.207381	0.0237216	0.0701249	0.105941	0.0620551	0.0700557	0.16131	0.161351	0.182529	0.177562	0.0332474	0.0538304	0.223586	0.238003	0.0708826	0.089424	0.100758	0.155006
807.502	240.58-241.51	PI32:1	PI 32:1	PI31:1	0.0885813	0.134826	0.145167	0.072868	0.134976	0.137342	0.0827334	0.177918	0.191765	0.188557	0.287631	0.126757	0.252757	0.170589	0.0957525	0.11106	0.291512	0.323458	0.133581	0.135947	0.208637	0.206891
805.487	240.58-241.51	PI32:2	PI 32:2	PI31:1	0.0780206	0.124776	0.1059	0.0958449	0.178982	0.12061	0.127475	0.123561	0.197905	0.23338	0.207473	0.125719	0.206838	0.299302	0.162664	0.224472	0.238232	0.275568	0.246712	0.255333	0.15098	0.211052
803.471	240.58-241.51	PI32:3	PI 32:3	PI31:1	0.154019	0.113604	0.1296	0.0610914	0.0958001	0.180286	0.225505	0.076551	0.153662	0.188483	0.266851	0.0939375	0.108963	0.316517	0.163189	0.176341	0.179465	0.235421	0.159459	0.151872	0.124572	0.196027
799.44	240.58-241.51	PI32:5	PI 32:5	PI31:1	0.00118875	0.00303729	0.00241365	0.00597657	0.00550526	0.00340479	0.00209736	0.0276091	0.000598332	0.00294278	0.00134676	0.00665554	0.00263869	0.00261725	0.00106197	0.00169715	0.00103355	0.000683155	0.000705777	0.00107134	0.00778256	0.0180328
797.424	240.58-241.51	PI32:6	PI 32:6	PI31:1	0.0100311	0.00554544	0.00344213	0.00407444	0.00379537	0.000607427	0.0160814	0.0252234	0.00397642	0.00978144	0.00545031	0.00755653	0.0120785	0.00971851	0.00135512	0.00720843	0.00380358	0.00498057	0.00258457	0.0173988	0.00833644	0.0221661
837.549	240.58-241.51	PI34:0	PI 34:0	PI31:1	0.0791868	0.0892915	0.073325	0.0339861	0.0832378	0.0393469	0.0199444	0.097266	0.0688768	0.0742283	0.111926	0.0322592	0.203777	0.16446	0.056867	0.0753794	0.143318	0.178243	0.0533907	0.0742507	0.0681384	0.114742
835.534	240.58-241.51	PI34:1	PI 34:1	PI31:1	0.633032	0.684668	0.534332	0.28439	1.04424	0.577731	0.70719	0.639084	0.630084	0.89092	0.990524	0.575749	1.28993	1.20465	0.787256	0.671453	1.10655	1.13543	0.715579	0.816153	0.790114	1.04392
833.518	240.58-241.51	PI34:2	PI 34:2	PI31:1	0.569592	0.438591	0.455282	0.306668	0.77383	0.375985	0.592908	0.530297	0.502396	0.599163	0.651913	0.530908	0.960599	0.733018	0.416499	0.467713	0.826953	0.686564	0.514423	0.552395	0.575104	0.505079
831.502	240.58-241.51	PI34:3	PI 34:3	PI31:1	0.0152931	0.0182978	0.0107158	0.00284959	0.0178995	0.0279496	0.00820408	0.023725	0.0158246	0.0246535	0.0365222	0.018004	0.0196601	0.0226162	0.0083538	0.0152947	0.0217254	0.047837	0.00512979	0.0238772	0.0486	0.0301163
829.487	240.58-241.51	PI34:4	PI 34:4	PI31:1	0.0309215	0.029484	0.0141787	0.00331071	0.0164598	0.00736105	0.039362	0.0256572	0.0518991	0.0707409	0.071318	0.0435803	0.0371951	0.072012	0.0196022	0.0481156	0.049807	0.073386	0.0358372	0.0361472	0.0153391	0.0533178
827.471	240.58-241.51	PI34:5	PI 34:5	PI31:1	0.048316	0.0640478	0.0609268	0.0454565	0.0159392	0.0531179	0.0345381	0.0880586	0.0528745	0.0507519	0.0459886	0.0128332	0.0624975	0.100123	0.051607	0.052688	0.109512	0.107105	0.0302599	0.0635373	0.0311613	0.0865991
825.455	240.58-241.51	PI34:6	PI 34:6	PI31:1	0.00403667	0.00232824	0.00547827	0.0127133	0.00734034	0.0221511	0.00931129	0.0238696	0.00673124	0.0143142	0.0176525	0.00743901	0.0140043	0.0205458	0.00428107	0.00586242	0.0120928	0.00958032	0.0073873	0.00234096	0.0151978	0.0290613
865.581	240.58-241.51	PI36:0	PI 36:0	PI31:1	0.0912658	0.0935599	0.0514	0.0494661	0.0324155	0.0786378	0.0555799	0.0882624	0.0740249	0.118348	0.0890397	0.148024	0.123829	0.101103	0.0769062	0.0753387	0.105121	0.0945108	0.0500757	0.0754907	0.0629529	0.0579323
863.565	240.58-241.51	PI36:1	PI 36:1	PI31:1	0.874238	0.779784	0.459235	0.237622	0.857117	0.494685	0.579226	0.857913	0.584611	1.31167	0.990163	0.29226	1.13094	1.11478	0.748453	0.839967	0.87724	0.948724	0.521891	0.89822	0.799736	0.757379
861.549	240.58-241.51	PI36:2	PI 36:2	PI31:1	1.69805	1.69574	0.922059	0.776875	1.47948	1.09428	1.84999	2.05758	1.03372	1.98358	1.75635	1.07562	2.56766	2.08481	1.94414	1.72813	1.7111	1.77285	1.01431	1.89198	1.65216	1.47542
859.534	240.58-241.51	PI36:3	PI 36:3	PI31:1	0.351331	0.50133	0.242991	0.194129	0.386844	0.365855	0.504951	0.500453	0.32582	0.919522	0.364791	0.411535	0.64204	0.524622	0.470499	0.447088	0.53571	0.462126	0.344431	0.59167	0.444657	0.585427
857.518	240.58-241.51	PI36:4	PI 36:4	PI31:1	0.664774	0.699823	0.512419	0.415521	0.692546	0.412491	0.691923	0.571149	0.716883	1.26557	0.693768	0.576693	0.793452	0.6441	0.578979	0.588483	0.896999	0.934849	0.364899	0.573709	0.697444	0.673176
855.502	240.58-241.51	PI36:5	PI 36:5	PI31:1	0.0119776	0.0130769	0.00289816	0.00109877	0.00722833	0.0109936	0.00446298	0.031066	0.0144971	0.00848135	0.0104427	0.0267123	0.00735523	0.00983919	0.00485446	0.0120836	0.00684169	0.0179397	0.0154312	0.0190206	0.0018651	0.0181336
853.487	240.58-241.51	PI36:6	PI 36:6	PI31:1	0.0212566	0.0205661	0.0297039	0.0362845	0.0488555	0.0834972	0.0554336	0.136317	0.033918	0.0911427	0.025019	0.0648945	0.0413068	0.0291895	0.0168201	0.0166076	0.0313163	0.0423048	0.022066	0.0296245	0.0318763	0.0333428
893.612	240.58-241.51	PI38:0	PI 38:0	PI31:1	0.00579161	0.00966572	0.00991618	0.010087	0.0223966	0.00673364	0.0307775	0.0124014	0.00651309	0.0141122	0.00644456	0.0611103	0.0338469	0.00760661	0.0070798	0.00710411	0.0239414	0.0180413	0.00832915	0.0386421	0.0188658	0.0135834
891.596	240.58-241.51	PI38:1	PI 38:1	PI31:1	0.0272144	0.0273074	0.020192	0.0202713	0.0485655	0.0280695	0.0347966	0.0735673	0.0528402	0.0621102	0.0285772	0.00671822	0.0566592	0.076662	0.0315199	0.0301976	0.0314652	0.051592	0.0396686	0.0311901	0.0730188	0.0777785
889.581	240.58-241.51	PI38:2	PI 38:2	PI31:1	0.165154	0.213789	0.111013	0.167611	0.0981557	0.118272	0.160926	0.149665	0.132465	0.251946	0.150527	0.0511838	0.239303	0.198059	0.134806	0.215057	0.155301	0.245248	0.0980169	0.141842	0.176396	0.295689
887.565	240.58-241.51	PI38:3	PI 38:3	PI31:1	1.52131	1.86609	0.928869	1.13075	1.23734	1.2928	1.65586	1.33341	1.55511	2.22141	1.21294	1.6004	1.90427	1.57951	1.55217	1.59	1.16619	1.72969	1.07495	1.51902	1.24244	1.99871
885.549	240.58-241.51	PI38:4	PI 38:4	PI31:1	6.83835	6.72142	3.51674	4.05444	3.77981	5.22954	7.24272	4.81253	4.83494	8.65551	3.89741	5.75138	7.31124	6.318	5.39017	6.14085	4.26184	5.88041	2.65737	6.13845	3.80181	4.86556
883.534	240.58-241.51	PI38:5	PI 38:5	PI31:1	0.299054	0.371425	0.267032	0.184168	0.219156	0.284455	0.395035	0.379646	0.330497	0.856704	0.317199	0.324649	0.547638	0.395831	0.251838	0.41098	0.392639	0.457956	0.260874	0.406649	0.347918	0.464326
881.518	240.58-241.51	PI38:6	PI 38:6	PI31:1	0.103145	0.11983	0.0586231	0.0779296	0.0445461	0.0364856	0.146698	0.143619	0.0505279	0.151694	0.0938061	0.0465026	0.184259	0.106417	0.0337212	0.0486957	0.102119	0.135142	0.0800725	0.151896	0.0559587	0.105001
921.643	240.58-241.51	PI40:0	PI 40:0	PI31:1	0.00274651	0.00293852	0.0386273	0.00515159	0.0931413	0.0124123	0.0116184	0.0358504	0.00778767	0.0205511	0.0388933	0.00212319	0.023559	0.01886	0.00370399	0.0122795	0.00878964	0.0143624	0.00761846	0.209816	0.00176902	0.0269009
919.628	240.58-241.51	PI40:1	PI 40:1	PI31:1	0.0102846	0.0120963	0.0149248	0.0184485	0.0221462	0.0296041	0.0475417	0.0183688	0.0138988	0.0493508	0.0302162	0.0123553	0.0477532	0.01131	0.00512733	0.0187297	0.00805097	0.0150871	0.0160706	0.0468547	0.0174189	0.0378175
917.612	240.58-241.51	PI40:2	PI 40:2	PI31:1	0.0141551	0.0283234	0.0363831	0.0161393	0.0325242	0.0256518	0.0273632	0.0275828	0.0137336	0.0725109	0.0604023	0.0189599	0.0444118	0.0241699	0.022849	0.0167094	0.0216569	0.0400361	0.0295615	0.137661	0.00690653	0.063003
915.596	240.58-241.51	PI40:3	PI 40:3	PI31:1	0.0217157	0.0472633	0.0401046	0.0109192	0.074237	0.0399183	0.0719247	0.0557242	0.0292996	0.0428679	0.0476096	0.0476543	0.0646429	0.0324969	0.0300283	0.0263987	0.0247724	0.0479201	0.0345314	0.0670916	0.0224236	0.0348204
913.581	240.58-241.51	PI40:4	PI 40:4	PI31:1	0.102165	0.128681	0.0504994	0.0620029	0.0640699	0.0385196	0.0646815	0.0636041	0.11205	0.144205	0.140837	0.107503	0.117474	0.0725287	0.0895761	0.095193	0.0594306	0.185073	0.0646511	0.122434	0.040679	0.113962
911.565	240.58-241.51	PI40:5	PI 40:5	PI31:1	0.174061	0.221186	0.124398	0.194842	0.167889	0.275748	0.227251	0.303503	0.22458	0.391187	0.198254	0.220142	0.369076	0.25537	0.130585	0.197505	0.195094	0.327986	0.0785454	0.202728	0.189048	0.365825
909.549	240.58-241.51	PI40:6	PI 40:6	PI31:1	0.217794	0.336649	0.233586	0.162852	0.154895	0.131388	0.510697	0.514156	0.185623	0.403112	0.22471	0.35831	0.389107	0.235605	0.0629789	0.105661	0.272178	0.414128	0.142087	0.439144	0.237148	0.282884
949.674	240.58-241.51	PI42:0	PI 42:0	PI31:1	0.00309299	0.00246934	0.0085102	0.00221915	0.00943241	0.00207404	0.00616037	0.0103049	0.00318176	0.00705828	0.00213312	0.0066908	0.00304412	0.000825904	0.0123012	0.00808118	0.00360104	0.00527829	0.00291656	0.0183755	0.000791255	0.00519382
947.659	240.58-241.51	PI42:1	PI 42:1	PI31:1	0.00187608	0.00969041	0.00227097	0.00303332	0.00708007	0.00446379	0.00366306	0.0261435	0.00937075	0.0294585	0.0160346	0.00332189	0.0205892	0.00383159	0.00608421	0.00616266	0.00300534	0.0134577	0.00941856	0.046242	0.00138752	0.0144201
945.643	240.58-241.51	PI42:2	PI 42:2	PI31:1	0.019327	0.0298826	0.0673087	0.0220834	0.138867	0.0397824	0.112145	0.139426	0.0980579	0.114219	0.0395381	0.0969343	0.0559159	0.0389269	0.0195266	0.0446399	0.030658	0.0529122	0.0731106	0.173237	0.0518894	0.103065
943.628	240.58-241.51	PI42:3	PI 42:3	PI31:1	0.0743051	0.0653565	0.0698532	0.187853	0.1848	0.164589	0.206677	0.198916	0.142244	0.30525	0.0786965	0.068804	0.116096	0.107122	0.0651969	0.114808	0.0816088	0.0802314	0.0911682	0.203299	0.0633428	0.137205
941.612	240.58-241.51	PI42:4	PI 42:4	PI31:1	0.00400286	0.010336	0.00486	0.00103752	0.0311372	0.00418005	0.017808	0.0172581	0.00509829	0.0317029	0.00599865	0.0102242	0.0099973	0.0286351	0.00261436	0.0165491	0.00512605	0.0221818	0.00505356	0.0203199	0.00240768	0.0292208
939.596	240.58-241.51	PI42:5	PI 42:5	PI31:1	0.00854094	0.0132392	0.0189763	0.0031486	0.00755779	0.0213558	0.020559	0.0206953	0.0119074	0.0655142	0.0157694	0.0132092	0.0341983	0.0162579	0.00976976	0.0121956	0.0310452	0.0167673	0.00550359	0.0267005	0.0177693	0.0406802
977.706	240.58-241.51	PI44:0	PI 44:0	PI31:1	0.0019465	0.00152394	0.00793354	0.00078895	0.000784112	0.002118	0.0023266	0.00264196	0.000218142	0.00639944	0.00173542	0.0118107	0.00192243	0.00400507	0.00657094	0.00396426	0.00171266	0.00123014	0.00189601	0.0146021	0.00439147	0.00544847
973.674	240.58-241.51	PI44:2	PI 44:2	PI31:1	0.00536626	0.00543609	0.00460139	0.00774901	0.00491223	0.0170279	0.0156034	0.0119348	0.00732957	0.0142	0.00118406	0.00903728	0.00442597	0.000667511	0.000613952	0.00159283	0.000497415	0.00674384	0.00410679	0.00844935	0.0058016	0.00286555
971.659	240.58-241.51	PI44:3	PI 44:3	PI31:1	0.00393807	0.00880498	0.00801082	0.00729869	0.00346591	0.0146582	0.00744805	0.0295084	0.00181681	0.00449762	0.00586608	0.02066	0.0133016	0.0058643	0.00400451	0.00788017	0.00231134	0.0130607	0.00175338	0.0036017	0.00711282	0.0209712
969.643	240.58-241.51	PI44:4	PI 44:4	PI31:1	0.0345271	0.0265702	0.0146424	0.0721475	0.0790273	0.0267627	0.0659253	0.0780889	0.0337902	0.0612801	0.0289628	0.0672762	0.0307014	0.0134332	0.0426798	0.0558863	0.021502	0.0352448	0.0156746	0.108178	0.0852663	0.0830703
967.628	240.58-241.51	PI44:5	PI 44:5	PI31:1	0.10137	0.0878205	0.102521	0.100701	0.151347	0.171806	0.288713	0.134536	0.178827	0.216659	0.106213	0.308932	0.182043	0.118165	0.139738	0.168634	0.0792915	0.11315	0.147667	0.190245	0.153826	0.139083
965.612	240.58-241.51	PI44:6	PI 44:6	PI31:1	0.00361694	0.00313254	0.00660187	0.00336114	0.002494	0.00255759	0.0128573	0.0318481	0.00313813	0.0385724	0.00351302	0.00388599	0.00316575	0.00864371	0.00366343	0.00433829	0.00898325	0.00573065	0.0113244	0.00293581	0.00151469	0.0238675
755.414	240.58-241.51	PI(O-)30:6	PI((O-)30:6)	PI31:1	0.0114339	0.0379044	0.0310772	0.00629359	0.00491223	0.0160608	0.0118671	0.00842534	0.0365014	0.0635421	0.0436567	0.0855858	0.0211366	0.0207947	0.0175797	0.0314214	0.0392749	0.0397499	0.0233374	0.0181654	0.00833644	0.0553998
759.445	240.58-241.51	PI(O-)30:4	PI((O-)30:4)	PI31:1	0.00389018	0.00373929	0.00804352	0.00503271	0.00121241	0.00680158	0.017491	0.0100355	0.00365855	0.0221543	0.00572146	0.0124258	0.00672681	0.00385422	0.00107856	0.00402023	0.00367253	0.00353117	0.000575442	0.0057059	0.00699979	0.0133064
763.476	240.58-241.51	PI(O-)30:2	PI O-30:2	PI31:1	0.00238594	0.015959	0.0322305	0.0225157	0.00917214	0.0452972	0.0128085	0.0473055	0.00114369	0.0235159	0.0181918	0.0209264	0.00672005	0.0188864	0.0064216	0.0139792	0.00297555	0.00977188	0.0115015	0.0497313	0.0211746	0.00967964
765.492	240.58-241.51	PI(O-)30:1	PI O-30:1	PI31:1	0.00989307	0.0140365	0.0208787	0.0111894	0.0331337	0.00252961	0.00744805	0.0244085	0.0121754	0.0161985	0.0291286	0.00839484	0.0254071	0.0276697	0.00390864	0.0200732	0.0130013	0.0210693	0.00750534	0.0575769	0.0134033	0.0118904
767.507	240.58-241.51	PI(O-)30:0	PI O-30:0	PI31:1	0.0149072	0.0208695	0.0190625	0.016903	0.00625972	0.0511317	0.0142181	0.0343783	0.00717999	0.0306444	0.0171523	0.00311428	0.019231	0.0536196	0.0126091	0.0262079	0.00146246	0.0167465	0.00457894	0.0521847	0.0148982	0.0188584
783.445	240.58-241.51	PI(O-)32:6	PI((O-)32:6)	PI31:1	0.0172227	0.021889	0.00855181	0.0141939	0.0248774	0.0498609	0.0049361	0.0436186	0.0121941	0.027829	0.0187552	0.00616196	0.00636529	0.0213302	0.0126662	0.0188137	0.0154169	0.0253437	0.0183035	0.011101	0.016071	0.0291732
785.46	240.58-241.51	PI(O-)32:5	PI O-32:5	PI31:1	0.00460005	0.00734806	0.0155431	0.00215791	0.00084012	0.00509119	0.00395083	0.0221149	0.0116581	0.00880198	0.00681514	0.00208402	0.0162173	0.000520433	0.00429213	0.00312459	0.00208199	0.00312266	0.00293869	0.00252445	0.00268179	0.00840637
789.492	240.58-241.51	PI(O-)32:3	PI O-32:3	PI31:1	0.00502541	0.000740803	0.001296	0.00549023	0.00101144	0.0216316	0.00264364	0.0111462	0.00148648	0.000922363	0.0111416	0.00839484	0.0126563	0.0100617	0.00389205	0.00542223	0.00201349	0.0030465	0.00131565	0.00550761	0.00378107	0.00256333
791.507	240.58-241.51	PI(O-)32:2	PI O-32:2	PI31:1	0.0220566	0.00718932	0.00118602	0.0128141	0.00213489	0.0121206	0.0140425	0.0149579	0.00477108	0.0100186	0.00970751	0.0151601	0.00812555	0.00982788	0.00435297	0.0249178	0.00897431	0.0180805	0.0103875	0.0415009	0.0204992	0.00650626
811.476	240.58-241.51	PI(O-)34:6	PI O-34:6	PI31:1	0.00305637	0.0101843	0.00274062	0.00625036	0.00293218	0.00157851	0.00957955	0.00749211	0.00362427	0.00991321	0.00520024	0.0165977	0.0120042	0.0099561	0.00115416	0.0159893	0.0083101	0.0131346	0.0141746	0.00436229	0.0114506	0.0105667
813.492	240.58-241.51	PI(O-)34:5	PI O-34:5	PI31:1	0.00208171	0.00678364	0.000799596	0.000839386	0.00380525	0.00175834	0.00168764	0.00216877	0.00183862	0.000535849	0.000406739	0.00366662	0.00395973	0.00145193	0.00550713	0.00372253	0.0015816	0.00793475	0	0.00679203	0.000977766	0.00393174
819.539	240.58-241.51	PI(O-)34:2	PI O-34:2	PI31:1	0.0143382	0.0176593	0.00793354	0.00808764	0.0307517	0.0129438	0.011794	0.0548304	0.0236559	0.0147622	0.0211233	0.00976982	0.00579431	0.0479213	0.0146592	0.0282739	0.00970405	0.0287479	0.00629543	0.00331759	0.0110267	0.0184386
843.539	240.58-241.51	PI(O-)36:4	PI O-36:4	PI31:1	0.0144283	0.0267712	0.0114351	0.0244106	0.002438	0.00949104	0.034382	0.00638144	0.00879424	0.0216799	0.00927968	0.01109	0.0071221	0.00767827	0.00917978	0.00834835	0.00337765	0.0115559	0.00367643	0.00738393	0.00956006	0.0141934
845.554	240.58-241.51	PI(O-)36:3	PI O-36:3	PI31:1	0.0178453	0.0108087	0.0071161	0.0101375	0.00745236	0.0127879	0.00842357	0.0117968	0.00215026	0.0167299	0.0232203	0.00117128	0.00706467	0.0170046	0.0225798	0.0133456	0.0132277	0.0164326	0.00782749	0.0342768	0.0163564	0.00355116
847.57	240.58-241.51	PI(O-)36:2	PI O-36:2	PI31:1	0.0384399	0.033255	0.031532	0.0146658	0.0297831	0.0128359	0.0538533	0.0545676	0.01862	0.0603841	0.0520686	0.0464203	0.0228394	0.0454737	0.0111212	0.0324901	0.0223152	0.0425379	0.0407851	0.0204412	0.0145874	0.0287507
849.586	240.58-241.51	PI(O-)36:1	PI O-36:1	PI31:1	0.0206284	0.048692	0.0212591	0.00146622	0.106244	0.00923129	0.0311774	0.0251643	0.0173734	0.0494079	0.0688353	0.0327645	0.0313805	0.0459602	0.0225595	0.0375256	0.0238431	0.0478716	0.0107096	0.0385059	0.0328512	0.0535668
869.554	240.58-241.51	PI(O-)38:5	PI O-38:5	PI31:1	0.0261806	0.0275403	0.00785625	0.018045	0.0222912	0.0245968	0.07988	0.0407203	0.00731399	0.0186581	0.0402762	0.00805795	0.0175012	0.0528767	0.0141043	0.0283605	0.0403948	0.033493	0.00567327	0.0263276	0.0105633	0.0190822
871.57	240.58-241.51	PI(O-)38:4	PI O-38:4	PI31:1	0.0515865	0.0652824	0.0284317	0.0510224	0.0769056	0.0401181	0.0484636	0.0450118	0.0748632	0.13102	0.0662834	0.0489549	0.0311913	0.0739316	0.045366	0.0501562	0.0303691	0.0685878	0.0141229	0.0578284	0.0276346	0.0764521
873.586	240.58-241.51	PI(O-)38:3	PI O-38:3	PI31:1	0.013941	0.0217973	0.043517	0.0146766	0.0291571	0.0124642	0.0057409	0.0210699	0.0125494	0.0629271	0.0427739	0.00798743	0.0236097	0.0217337	0.0281256	0.035373	0.000881645	0.0350763	0.0271884	0.0623002	0.00679632	0.031342
875.601	240.58-241.51	PI(O-)38:2	PI O-38:2	PI31:1	0.0532091	0.0672473	0.100696	0.184099	0.0905551	0.199795	0.259672	0.204791	0.0614817	0.204378	0.115342	0.15439	0.161643	0.107228	0.0602705	0.0973787	0.138841	0.102314	0.1186	0.191011	0.157429	0.13683
877.617	240.58-241.51	PI(O-)38:1	PI O-38:1	PI31:1	0.0129241	0.0224463	0.0287319	0.0224509	0.0274703	0.0575856	0.0245635	0.0726341	0.00907159	0.0484812	0.0494324	0.0172167	0.0533448	0.0435655	0.0148639	0.0160631	0.0258239	0.0262553	0.0162476	0.0638244	0.00691501	0.0218918
897.586	240.58-241.51	PI(O-)40:5	PI O-40:5	PI31:1	0.007586	0.0121809	0.00436359	0.0070249	0.0146412	0.00493134	0.00347771	0.0179219	0.00278598	0.0104842	0.00689348	0.0229908	0.0251436	0.00883981	0.00372427	0.011847	0.00391975	0.014217	0.0062069	0.0324686	0.00189619	0.00901362
899.601	240.58-241.51	PI(O-)40:4	PI O-40:4	PI31:1	0.0134058	0.0171584	0.00546935	0.001722	0.00181202	0.0246487	0.00489708	0.0264787	0.00228737	0.0253342	0.0229491	0.0101733	0.0107676	0.00859468	0.00114678	0.0187653	0.0075744	0.0151586	0.00345265	0.0246969	0.00109928	0.00791945
901.617	240.58-241.51	PI(O-)40:3	PI O-40:3	PI31:1	0.00231552	0.0879616	0.125771	0.0102996	0.202377	0.136227	0.00460443	0.0252037	0.00497987	0.0879627	0.0921068	0.00414845	0.0560443	0.0179248	0.00291489	0.0429732	0.000688041	0.0460206	0.00184682	0.265614	0.00389976	0.0582569
903.633	240.58-241.51	PI(O-)40:2	PI O-40:2	PI31:1	0.00466202	0.0258893	0.0461239	0.00298288	0.0124766	0.015869	0.00227295	0.00798502	0.00132132	0.0165806	0.0119732	0.00770147	0.00213866	0.00345824	0.000578921	0.0184295	0.00912026	0.010065	0.00664463	0.0594414	0.00582703	0.0154835
923.601	240.58-241.51	PI(O-)42:6	PI O-42:6	PI31:1	0.00346201	0.00489283	0.00359669	0.00125007	0.00340002	0.00493934	0.00370696	0.0114353	0.00159555	0.0070451	0.00321776	0.00247967	0.0135077	0.00457453	0.00138462	0.000468179	0.000941216	0.00368811	0.00286245	0.0369404	0.0031848	0.00447743
929.648	240.58-241.51	PI(O-)42:3	PI O-42:3	PI31:1	0.00814657	0.00717874	0.0113994	0.0119459	0.0070043	0.00524305	0.0117501	0.0175605	0.001795	0.013774	0.018475	0.0235666	0.00495642	0.00424266	0.0054131	0.00415763	0.00316618	0.0189875	0.0139606	0.0319329	0.00126036	0.0083532
931.664	240.58-241.51	PI(O-)42:2	PI O-42:2	PI31:1	0.00651557	0.0136943	0.00916414	0.00664664	0.00281358	0.00464362	0.00400936	0.00429811	0.0046807	0.00665419	0.023142	0.0165546	0.012788	0.00389947	0.0050333	0.0113941	0.00346403	0.00752624	0.0120105	0.0305952	0.0360473	0.00927107
933.68	240.58-241.51	PI(O-)42:1	PI O-42:1	PI31:1	0.00622261	0.00690006	0.00694667	0.0166148	0.00884268	0.0146901	0.0107307	0.0207085	0.0225434	0.020068	0.0210179	0.0372146	0.00809176	0.00879456	0.00413726	0.00475558	0.00519158	0.0147825	0.0211069	0.0666773	0.00306329	0.0136701
468.309	183.65-184.57	LysoPC14:0	LPC 14:0	DLPC	0.0223259	0.0350365	0.0387302	0.0137443	0.0238607	0.0287808	0.022989	0.0177734	0.0654974	0.0411286	0.0649192	0.0444789	0.024549	0.0398139	0.0321843	0.0315298	0.0376784	0.0714718	0.0532476	0.033299	0.0569105	0.0361474
496.34	183.65-184.57	LysoPC16:0	LPC 16:0	DLPC	3.62481	3.8362	3.72592	2.91236	2.47304	3.62265	3.57366	3.35166	4.77361	4.64907	4.12822	5.91903	2.78164	3.92217	3.75884	3.89248	3.29509	4.33609	4.02027	5.14849	4.83779	4.5106
494.325	183.65-184.57	LysoPC16:1	LPC 16:1	DLPC	0.0456163	0.0689187	0.079679	0.0448441	0.0358385	0.0634185	0.0654512	0.0671136	0.118093	0.132472	0.0868277	0.12847	0.0566552	0.0644356	0.0661519	0.0485929	0.0605845	0.107251	0.0978714	0.0965185	0.106107	0.10166
492.309	183.65-184.57	LysoPC16:2	LPC 16:2	DLPC	0.00053071	0.000723871	0.000888175	0.000497147	0.000396669	0.00104381	0.000901375	0.00106204	0.00117921	0.00133172	0.0011232	0.00114856	0.000539226	0.000657706	0.000846626	0.000901754	0.000592132	0.000765318	0.000719056	0.000665293	0.000940464	0.00127943
524.372	183.65-184.57	LysoPC18:0	LPC 18:0	DLPC	0.959705	0.837097	1.31966	0.840602	0.855696	0.870529	1.14321	1.01491	1.08649	1.29269	1.11169	1.0842	0.969032	1.03764	1.1777	1.14106	0.617844	0.680587	0.910994	1.35706	1.18737	0.773124
522.356	183.65-184.57	LysoPC18:1	LPC 18:1	DLPC	0.627813	1.27252	0.995614	0.887407	0.511692	0.830133	0.727277	1.05548	1.18641	1.61861	0.883246	1.18905	0.596594	0.974603	0.740016	1.03504	0.480967	0.678389	0.840568	1.42018	1.02077	1.17785
520.659	183.65-184.57	LysoPC18:2	LPC 18:2	DLPC	0.530867	0.702601	0.843468	0.51319	0.376218	0.471585	0.52463	0.822085	0.94983	0.819679	0.828728	0.856956	0.398124	0.72353	0.625432	0.555608	0.284926	0.308837	0.470151	0.746213	0.857419	0.743797
552.403	183.65-184.57	LysoPC20:0	LPC 20:0	DLPC	0.00183777	0.00261045	0.00568575	0.00198138	0.00233257	0.00214038	0.00225539	0.00423239	0.00253419	0.00468209	0.0027598	0.00446105	0.00153794	0.00310449	0.00241008	0.00529653	0.00194438	0.0015851	0.00230472	0.00544073	0.00245289	0.00370395
550.387	183.65-184.57	LysoPC20:1	LPC 20:1	DLPC	0.00456118	0.00919161	0.0130848	0.0099487	0.00424211	0.00586007	0.00585309	0.0130783	0.00691323	0.0145979	0.00517613	0.0105031	0.00461653	0.00856677	0.00448019	0.0130327	0.0035516	0.0045679	0.00826767	0.0137912	0.00709643	0.0100876
548.372	183.65-184.57	LysoPC20:2	LPC 20:2	DLPC	0.00811164	0.0181518	0.0198038	0.0128783	0.00906407	0.010395	0.0103327	0.0161488	0.0184872	0.0180449	0.0128204	0.0111566	0.00639773	0.0119896	0.00841833	0.0154621	0.00656826	0.00778796	0.00871819	0.0138623	0.0151819	0.0199895
580.434	183.65-184.57	LysoPC22:0	LPC 22:0	DLPC	0.0013048	0.00752374	0.00590215	0.00147271	0.0012928	0.00104861	0.00256755	0.00794953	0.0053451	0.0056677	0.00177037	0.00247575	0.00112575	0.00184791	0.00126625	0.00445483	0.00440703	0.00153525	0.00150599	0.00174728	0.00193971	0.00482891
578.419	183.65-184.57	LysoPC22:1	LPC 22:1	DLPC	0.000333525	0.000863565	0.00225551	0.000969797	0.000678685	0.00056107	0.000714077	0.00215825	0.000653179	0.00124739	0.00086289	0.000882182	0.000423002	0.000721063	0.000424051	0.000815242	0.000501585	0.000286186	0.000755452	0.00158392	0.000922378	0.000921231
692.559	183.65-184.57	PC(O-)30:0	PC O-30:0	DLPC	0.0103269	0.0184016	0.0223732	0.0146781	0.0165085	0.0178647	0.0186206	0.0221372	0.0211261	0.0232682	0.0234149	0.0212413	0.00911954	0.0192183	0.0104235	0.0183964	0.0178295	0.0177232	0.01806	0.0161245	0.0111906	0.0200298
690.544	183.65-184.57	PC(O-)30:1	PC O-30:1	DLPC	0.0432208	0.0419506	0.0645336	0.0496585	0.063438	0.0621909	0.0593093	0.0543007	0.0559191	0.0645391	0.0581065	0.0551967	0.0298399	0.058566	0.0401174	0.0543851	0.0325148	0.0362266	0.0563254	0.0622558	0.0439814	0.0617863
688.528	183.65-184.57	PC(O-)30:2	PC O-30:2	DLPC	0.00258482	0.00485544	0.0091255	0.00269756	0.00378746	0.00279097	0.00342796	0.00638275	0.00624758	0.00598219	0.00327922	0.00225952	0.00236232	0.00290235	0.0022589	0.00385739	0.00254128	0.00189345	0.00334248	0.00390179	0.00267105	0.00472704
686.512	183.65-184.57	PC(O-)30:3	PC O-30:3	DLPC	0.00185129	0.00291383	0.00502943	0.00248862	0.00183706	0.00198533	0.0026495	0.00470557	0.00290316	0.00370702	0.00212107	0.0025447	0.00127171	0.00230197	0.001458	0.00320906	0.00176448	0.00214086	0.00192896	0.00309208	0.00128636	0.00288794
684.497	183.65-184.57	PC(O-)30:4	PC O-30:4	DLPC	0.000664796	0.00159026	0.00234112	0.00101735	0.00108721	0.000883966	0.00124476	0.00171661	0.00221632	0.00173229	0.000676091	0.00084771	0.000644638	0.00103483	0.000748542	0.00237754	0.00107585	0.000359118	0.000742664	0.000977816	0.0007743	0.00224431
682.481	183.65-184.57	PC(O-)30:5	PC O-30:5	DLPC	0.000416906	0.00464942	0.00769158	0.00126376	0.000672096	0.000557873	0.000893571	0.00540747	0.00934645	0.00540417	0.000520626	0.000398001	0.000475708	0.000972983	0.000385702	0.00124882	0.0014285	0.00036558	0.000492814	0.00071738	0.000610397	0.00709896
680.465	183.65-184.57	PC(O-)30:6	PC((O-)30:6)	DLPC	0.00113691	0.00597723	0.00664408	0.00148424	0.002438	0.00204287	0.00231002	0.0053286	0.00788801	0.00673589	0.00218735	0.0025494	0.0021988	0.00295364	0.0016195	0.0033088	0.00414373	0.00230149	0.00250342	0.00175675	0.00245063	0.00448638
720.591	183.65-184.57	PC(O-)32:0	PC O-32:0	DLPC	0.148184	0.17468	0.163008	0.213926	0.169538	0.175291	0.185986	0.20025	0.141729	0.171215	0.164695	0.191103	0.0931036	0.177863	0.0919858	0.151944	0.113347	0.159192	0.134418	0.194763	0.126496	0.151295
718.575	183.65-184.57	PC(O-)32:1	PC O-32:1	DLPC	0.216344	0.202627	0.184918	0.291868	0.207136	0.199556	0.277891	0.305313	0.123993	0.190283	0.149987	0.200226	0.132068	0.182126	0.116367	0.192274	0.111285	0.171356	0.135688	0.214335	0.155997	0.169129
716.559	183.65-184.57	PC(O-)32:2	PC O-32:2	DLPC	0.0276736	0.0265179	0.0258142	0.0443354	0.0200232	0.0210361	0.0377349	0.0385095	0.0143051	0.0222738	0.0176916	0.0211285	0.0132104	0.0200163	0.0167496	0.0259402	0.0107608	0.0169487	0.0172524	0.0320797	0.0185041	0.0232076
714.544	183.65-184.57	PC(O-)32:3	PC O-32:3	DLPC	0.00468625	0.00601956	0.00735747	0.0048778	0.00472444	0.00213079	0.00542386	0.00761041	0.00600576	0.00631775	0.00305988	0.00274526	0.00212987	0.00258406	0.00205609	0.00430216	0.00246861	0.00175958	0.00291557	0.00414921	0.00261114	0.00479533
712.528	183.65-184.57	PC(O-)32:4	PC O-32:4	DLPC	0.00112001	0.0027826	0.0039736	0.00178541	0.00109117	0.00103263	0.00129353	0.00270242	0.00277352	0.00301832	0.000759247	0.000926057	0.000468951	0.00096544	0.000774353	0.0022208	0.00111993	0.000776396	0.000769223	0.00185974	0.0010795	0.00214469
710.512	183.65-184.57	PC(O-)32:5	PC O-32:5	DLPC	0.000618599	0.00472703	0.00573807	0.000964033	0.00118078	0.000679359	0.00146522	0.00431914	0.00543485	0.00408827	0.000726707	0.000647143	0.000462193	0.00091566	0.000934386	0.0012824	0.00146186	0.000826248	0.000908903	0.00127376	0.000969853	0.0027525
708.497	183.65-184.57	PC(O-)32:6	PC O-32:6	DLPC	0.0104779	0.0184862	0.0166649	0.0076503	0.0128924	0.0121134	0.00794264	0.0126288	0.026824	0.0192677	0.0164961	0.012946	0.00641665	0.0113379	0.00901495	0.0122897	0.0179689	0.0200857	0.0149831	0.0110188	0.014081	0.0187604
748.622	183.65-184.57	PC(O-)34:0	PC O-34:0	DLPC	0.0839638	0.1246	0.0868438	0.0995677	0.089854	0.0809652	0.0943674	0.12719	0.119991	0.126042	0.0891524	0.106871	0.0535333	0.0837414	0.0488315	0.102673	0.0556127	0.100134	0.0798566	0.104748	0.0641539	0.105862
746.606	183.65-184.57	PC(O-)34:1	PC O-34:1	DLPC	0.545062	0.662425	0.521682	0.820789	0.496128	0.574448	0.591359	0.760907	0.499786	0.721264	0.565148	0.703894	0.368906	0.587949	0.376016	0.608398	0.366568	0.59773	0.467826	0.632383	0.441721	0.647907
744.591	183.65-184.57	PC(O-)34:2	PC O-34:2	DLPC	1.50261	0.535464	0.646976	0.913632	0.85722	0.708659	0.87585	0.840502	0.349451	0.465653	0.756135	0.794668	0.476511	0.576148	0.615075	0.669271	0.325113	0.423107	0.5183	0.682569	0.599351	0.568085
742.575	183.65-184.57	PC(O-)34:3	PC O-34:3	DLPC	0.55729	0.262438	0.186575	0.748523	0.567688	0.465492	0.360008	0.372476	0.0946574	0.195771	0.281837	0.428032	0.237961	0.34373	0.345999	0.450631	0.15698	0.232974	0.217889	0.398424	0.260714	0.34223
740.559	183.65-184.57	PC(O-)34:4	PC O-34:4	DLPC	0.0191743	0.0124187	0.0139088	0.0126621	0.0218748	0.0119855	0.0215647	0.020623	0.00779826	0.00867022	0.0102715	0.0100816	0.00583283	0.00864522	0.00597653	0.0130469	0.00592013	0.00547447	0.00784175	0.0110484	0.00631874	0.0160359
738.544	183.65-184.57	PC(O-)34:5	PC O-34:5	DLPC	0.00564401	0.00606894	0.00623269	0.00332152	0.00529375	0.00199971	0.00724612	0.00958728	0.00633858	0.00503698	0.00237054	0.00250866	0.00161362	0.00267457	0.00162098	0.00330779	0.00347654	0.00159526	0.00276901	0.00326965	0.00237264	0.0060311
776.653	183.65-184.57	PC(O-)36:0	PC O-36:0	DLPC	0.04972	0.137517	0.176497	0.0834875	0.165315	0.0881552	0.0571456	0.168906	0.0824016	0.129867	0.0949793	0.0647613	0.0396175	0.0573622	0.0439191	0.142333	0.0468582	0.0516687	0.0544201	0.210056	0.039296	0.121294
774.638	183.65-184.57	PC(O-)36:1	PC O-36:1	DLPC	0.350647	0.728248	1.5305	0.537741	1.6098	0.909009	0.348649	0.665216	0.551971	0.938435	1.00634	0.542324	0.418032	0.422093	0.319003	0.807442	0.330112	0.407228	0.402302	1.99599	0.30373	0.70556
772.622	183.65-184.57	PC(O-)36:2	PC O-36:2	DLPC	1.12849	0.71683	0.864648	0.912241	1.0788	0.917954	0.808785	0.782963	0.679093	0.993874	0.991166	0.93126	0.60288	0.920013	0.817583	0.984816	0.505246	0.518065	0.681827	1.16638	0.610443	0.767826
770.606	183.65-184.57	PC(O-)36:3	PC O-36:3	DLPC	1.05914	0.396079	0.652962	0.789347	0.743124	0.513275	0.896393	0.724277	0.337353	0.428983	0.607827	0.558849	0.39302	0.471571	0.465113	0.64684	0.403799	0.321627	0.396579	0.519563	0.483778	0.477467
768.591	183.65-184.57	PC(O-)36:4	PC O-36:4	DLPC	2.85453	1.03092	1.50675	1.90601	2.1029	1.30894	2.62222	2.22675	0.852171	1.08977	1.21049	1.26927	1.00776	1.18501	1.00049	1.03135	1.27247	1.00101	0.689267	0.919953	1.1702	1.15733
766.575	183.65-184.57	PC(O-)36:5	PC O-36:5	DLPC	1.34679	0.467613	0.502032	1.7621	1.22911	0.738925	1.15032	1.26993	0.311987	0.5652	0.568116	0.729082	0.393051	0.622703	0.593265	0.607641	0.539491	0.523179	0.390026	0.55595	0.603443	0.794049
764.559	183.65-184.57	PC(O-)36:6	PC O-36:6	DLPC	0.0791299	0.0551863	0.0638095	0.0810998	0.115109	0.0542784	0.0976041	0.176304	0.0513456	0.0625152	0.0519674	0.0585374	0.039977	0.053069	0.0300014	0.0755387	0.0447721	0.0501768	0.0530007	0.0759583	0.0599681	0.112082
802.669	183.65-184.57	PC(O-)38:1	PC O-38:1	DLPC	0.19104	0.267594	0.886991	0.164312	0.588758	0.324582	0.172662	0.274309	0.202992	0.293807	0.424468	0.188593	0.168179	0.138117	0.0973945	0.271796	0.115131	0.15892	0.195962	0.728334	0.139661	0.182369
800.653	183.65-184.57	PC(O-)38:2	PC O-38:2	DLPC	0.292679	0.48391	0.936614	0.275582	0.721673	0.484503	0.2381	0.404272	0.314741	0.531861	0.529344	0.294594	0.227725	0.272583	0.173442	0.372733	0.153236	0.241622	0.29154	1.09496	0.172808	0.353946
798.638	183.65-184.57	PC(O-)38:3	PC O-38:3	DLPC	0.376715	0.841096	1.16311	0.506436	0.965973	0.808176	0.382601	0.861241	0.524201	0.94963	0.735334	0.409284	0.335963	0.345908	0.22683	0.722357	0.202699	0.375197	0.326997	1.44569	0.271645	0.664494
796.622	183.65-184.57	PC(O-)38:4	PC O-38:4	DLPC	1.48862	1.02713	1.13215	1.68364	1.13619	1.14924	1.53892	1.45695	1.00249	1.21723	0.779604	0.975904	0.682479	0.992029	0.910993	1.05822	0.530127	0.689568	0.752119	0.881439	0.723709	1.05378
794.606	183.65-184.57	PC(O-)38:5	PC O-38:5	DLPC	2.11652	1.22497	1.42222	2.49611	1.53946	1.2766	2.49435	2.4888	0.977263	1.43727	1.07239	1.2917	0.890151	1.33045	1.06881	1.59689	0.829649	0.786456	0.850312	1.10788	1.03905	1.21566
792.591	183.65-184.57	PC(O-)38:6	PC O-38:6	DLPC	1.05437	0.36319	0.596495	0.856253	0.504883	0.429897	1.02876	1.13044	0.260405	0.38046	0.370212	0.41349	0.360541	0.447664	0.308552	0.463529	0.363493	0.368948	0.400371	0.467425	0.396702	0.390212
828.685	183.65-184.57	PC(O-)40:2	PC O-40:2	DLPC	0.0762273	0.184993	0.377227	0.133188	0.328249	0.147632	0.0948317	0.164916	0.126472	0.220703	0.142948	0.139612	0.0723103	0.0848697	0.0471884	0.175528	0.0682727	0.0846844	0.0789939	0.250372	0.0475081	0.110861
826.669	183.65-184.57	PC(O-)40:3	PC O-40:3	DLPC	0.057079	0.44672	0.71014	0.251937	0.623904	0.34806	0.147149	0.360584	0.321928	0.542497	0.238114	0.276255	0.117182	0.0834201	0.0633274	0.410907	0.0942848	0.111153	0.0772105	0.635603	0.0386687	0.178009
824.653	183.65-184.57	PC(O-)40:4	PC O-40:4	DLPC	0.129638	0.446198	0.649254	0.377601	0.451879	0.397268	0.258841	0.465689	0.265894	0.591446	0.266288	0.367764	0.155485	0.172361	0.147702	0.590407	0.150662	0.180018	0.15614	0.742211	0.0897453	0.287685
822.638	183.65-184.57	PC(O-)40:5	PC O-40:5	DLPC	0.285067	0.551165	0.681588	0.589239	0.520025	0.54619	0.308881	0.678633	0.200745	0.552561	0.269524	0.306484	0.329882	0.282897	0.192829	0.442038	0.128519	0.244815	0.201035	0.988024	0.180916	0.365566
820.622	183.65-184.57	PC(O-)40:6	PC O-40:6	DLPC	0.383723	0.329611	0.329083	0.521461	0.273063	0.292641	0.469708	0.574813	0.210861	0.365836	0.172727	0.25667	0.212225	0.312747	0.202707	0.315829	0.234434	0.212541	0.252396	0.35476	0.210697	0.239028
858.732	183.65-184.57	PC(O-)42:1	PC O-42:1	DLPC	0.0151889	0.0382636	0.075464	0.0378523	0.0282162	0.0241276	0.0175456	0.0557518	0.0462087	0.0420492	0.0143727	0.0230856	0.0112481	0.0196995	0.0188006	0.0375989	0.0160996	0.0198696	0.0142218	0.0419064	0.0101145	0.0322565
856.716	183.65-184.57	PC(O-)42:2	PC O-42:2	DLPC	0.0333919	0.0624095	0.0999608	0.0638077	0.0372117	0.0344363	0.0357663	0.0779338	0.0500193	0.0639593	0.0206382	0.0439415	0.0230624	0.0366732	0.0310921	0.0584898	0.0214442	0.0338226	0.0330471	0.0560823	0.0227339	0.0478021
854.7	183.65-184.57	PC(O-)42:3	PC O-42:3	DLPC	0.0606565	0.106355	0.148526	0.105639	0.0620687	0.0473393	0.0796098	0.113914	0.105227	0.110954	0.0370127	0.0947586	0.0404811	0.0765172	0.0708283	0.144797	0.0516287	0.0527257	0.0557028	0.129159	0.029082	0.0698591
852.685	183.65-184.57	PC(O-)42:4	PC O-42:4	DLPC	0.0619365	0.15198	0.231352	0.130889	0.117304	0.0989722	0.113288	0.145428	0.109517	0.16348	0.0644709	0.162886	0.0568146	0.0960372	0.0635929	0.194866	0.0589427	0.0732342	0.0781627	0.160358	0.041472	0.0850219
850.669	183.65-184.57	PC(O-)42:5	PC O-42:5	DLPC	0.123631	0.269486	0.311733	0.280825	0.168272	0.175291	0.15689	0.263375	0.113972	0.232671	0.0994468	0.196713	0.106457	0.161971	0.0759478	0.226746	0.0763981	0.11149	0.12357	0.286949	0.0701697	0.111944
848.653	183.65-184.57	PC(O-)42:6	PC O-42:6	DLPC	0.066163	0.119305	0.16328	0.169386	0.0750283	0.0734922	0.121335	0.200749	0.074273	0.133231	0.0499789	0.101536	0.0521305	0.0864688	0.0846516	0.151191	0.0764779	0.0546782	0.0902618	0.146901	0.0506437	0.0709639
886.763	183.65-184.57	PC(O-)44:1	PC O-44:1	DLPC	0.00110762	0.00866387	0.0175947	0.00679578	0.00432382	0.00310267	0.00462004	0.00979495	0.011119	0.00783043	0.00223917	0.00559238	0.00120954	0.00229292	0.002076	0.00776567	0.00396979	0.0021861	0.00341527	0.00590714	0.00133948	0.00489831
884.747	183.65-184.57	PC(O-)44:2	PC O-44:2	DLPC	0.00209918	0.00819964	0.0217335	0.00678137	0.0065536	0.00456849	0.00391181	0.0142797	0.0100944	0.0134612	0.00333586	0.00700418	0.00211636	0.00272586	0.00286585	0.00770969	0.00393404	0.00253137	0.0031487	0.00865237	0.00160851	0.00571544
882.732	183.65-184.57	PC(O-)44:3	PC O-44:3	DLPC	0.00469076	0.0173165	0.0396778	0.0163785	0.0117156	0.00818427	0.00875037	0.0221951	0.0154706	0.0169451	0.00698145	0.0143876	0.00593418	0.00761642	0.00653481	0.0166051	0.00848286	0.0065112	0.0076519	0.0230615	0.00442199	0.0104906
880.716	183.65-184.57	PC(O-)44:4	PC O-44:4	DLPC	0.0294009	0.0542818	0.0809702	0.060979	0.032797	0.0350181	0.0356492	0.056062	0.04124	0.0474464	0.0224568	0.0664771	0.030348	0.0449503	0.0230905	0.0505094	0.0223545	0.0273631	0.0314073	0.0441367	0.0236653	0.0389413
878.7	183.65-184.57	PC(O-)44:5	PC O-44:5	DLPC	0.122805	0.150878	0.17907	0.250846	0.114451	0.12033	0.134904	0.173854	0.121263	0.191425	0.0787194	0.205815	0.110021	0.177804	0.105682	0.194968	0.0695451	0.0967024	0.117836	0.144884	0.10592	0.122895
876.685	183.65-184.57	PC(O-)44:6	PC O-44:6	DLPC	0.0548378	0.0776475	0.135302	0.16757	0.0704278	0.0647725	0.102636	0.132855	0.0894893	0.107987	0.0402377	0.104785	0.0578972	0.0761129	0.0859739	0.132265	0.04451	0.0465136	0.073691	0.0860478	0.0518657	0.0685349
678.507	183.65-184.57	PC28:0	PC 28:0	DLPC	0.0171303	0.0289661	0.0238428	0.0148971	0.0269458	0.0218498	0.0154678	0.0139642	0.0420939	0.0345596	0.0342456	0.0275294	0.0176269	0.0278303	0.0171737	0.0285111	0.0363869	0.0288734	0.0424765	0.0253427	0.028423	0.0329539
676.492	183.65-184.57	PC28:1	PC 28:1	DLPC	0.0994265	0.0765864	0.121801	0.0743371	0.0983791	0.0930322	0.090639	0.0759779	0.103686	0.117135	0.0810562	0.0887588	0.0588391	0.0841064	0.0824657	0.0776994	0.0811876	0.0842616	0.118376	0.0929292	0.09602	0.0949987
674.476	183.65-184.57	PC28:2	PC 28:2	DLPC	0.0126289	0.0111812	0.0184436	0.0114128	0.0124654	0.0101392	0.0105707	0.0117823	0.0119355	0.0137388	0.0101004	0.00785189	0.0123441	0.0122852	0.0122082	0.0127416	0.00918817	0.00877392	0.0138637	0.0146175	0.0117569	0.0137994
672.46	183.65-184.57	PC28:3	PC 28:3	DLPC	0.000312116	0.00170738	0.00333393	0.000652775	0.000844733	0.000647389	0.000630182	0.00245531	0.00160303	0.00189568	0.000560396	0.00065341	0.000408136	0.000381651	0.000311954	0.00133126	0.000550432	0.000572373	0.000489863	0.00174728	0.000613788	0.00147531
670.445	183.65-184.57	PC28:4	PC 28:4	DLPC	0.000147607	0.00129817	0.00165389	0.000446712	0.000317598	0.000398024	0.000546288	0.00119348	0.00150954	0.00135983	0.000288032	0	0	0.000368074	0.000139384	0.000610668	0.000524221	0	0	0.000649904	0.00052788	0.000855189
668.429	183.65-184.57	PC28:5	PC 28:5	DLPC	0.000221974	0.00815872	0.0110612	0.000598017	0.000445428	0.000249365	0.00071993	0.00876183	0.00945739	0.0066498	0.000385649	0	0.000267586	0.000399753	0.00027508	0.000870202	0.00120928	0.000302804	0.000219356	0.000492459	0	0.00573782
666.413	183.65-184.57	PC28:6	PC 28:6	DLPC	0.00123156	0.00576133	0.00572499	0.00113119	0.00146675	0.00115091	0.00217345	0.00512355	0.00588983	0.00553594	0.0014498	0.0011987	0.00121765	0.00198519	0.000848101	0.00462378	0.00477756	0.00139585	0.00117154	0.00201837	0.00201431	0.00510091
706.539	183.65-184.57	PC30:0	PC 30:0	DLPC	0.232035	0.269507	0.214985	0.164854	0.253017	0.222553	0.142035	0.157642	0.39925	0.265082	0.296057	0.269037	0.125194	0.258942	0.127171	0.193399	0.30434	0.383789	0.29363	0.222692	0.26235	0.291642
704.523	183.65-184.57	PC30:1	PC 30:1	DLPC	1.11893	0.987227	1.1241	1.30358	1.08707	1.08895	1.14862	1.49266	0.796103	1.0473	0.84659	1.25053	0.683862	1.09938	0.709243	0.975476	0.5785	0.975449	1.20846	1.36729	0.970733	0.969795
702.507	183.65-184.57	PC30:2	PC 30:2	DLPC	0.278472	0.118222	0.197812	0.1574	0.189644	0.172492	0.185439	0.178186	0.141253	0.147743	0.130813	0.137903	0.147455	0.198351	0.167058	0.191945	0.115693	0.112108	0.1838	0.167254	0.17113	0.122364
700.492	183.65-184.57	PC30:3	PC 30:3	DLPC	0.00171833	0.00445611	0.00554188	0.00236613	0.00297172	0.00233859	0.00238416	0.00459253	0.00474428	0.00510726	0.00266098	0.00224071	0.00187445	0.00263686	0.00152658	0.00399988	0.00259609	0.00175589	0.0023421	0.00339039	0.00251958	0.0039032
698.476	183.65-184.57	PC30:4	PC 30:4	DLPC	0.000744797	0.00524771	0.00546579	0.00224509	0.00159722	0.00101504	0.00150815	0.00498948	0.00634481	0.00509672	0.00145824	0.0011799	0.00104467	0.00171667	0.0012928	0.00259127	0.00193485	0.000773627	0.000677743	0.00192959	0.000777691	0.00463638
696.46	183.65-184.57	PC30:5	PC 30:5	DLPC	0.000292961	0.01277	0.0146995	0.00106634	0.000817058	0.000378842	0.000698468	0.0141877	0.0178851	0.0135016	0.000414573	0.000314953	0.000143253	0.00063357	0.000662257	0.00197755	0.00219458	0.000252952	0.000740697	0.000743424	0.000551618	0.0142449
694.445	183.65-184.57	PC30:6	PC 30:6	DLPC	0.00118762	0.00417672	0.00542655	0.00172056	0.00191086	0.00182228	0.00240562	0.00452419	0.00458472	0.00423233	0.00218374	0.00191166	0.00124468	0.00229594	0.00118365	0.00336682	0.00297734	0.00160264	0.00183354	0.00180411	0.00168763	0.00359202
734.57	183.65-184.57	PC32:0	PC 32:0	DLPC	0.698918	0.915905	0.592412	0.935965	0.832512	0.769282	0.579842	0.908247	0.915597	0.860876	0.728921	0.947561	0.520254	0.818179	0.433591	0.741517	0.669721	0.836698	0.639032	0.733323	0.582974	0.782877
732.554	183.65-184.57	PC32:1	PC 32:1	DLPC	1.12209	1.57444	1.13764	0.969818	1.41727	1.19604	0.867759	0.903536	2.20872	1.602	1.38869	1.34061	1.00505	1.11848	0.755186	0.873659	2.08866	2.38686	1.21547	1.19374	1.23025	1.60001
730.539	183.65-184.57	PC32:2	PC 32:2	DLPC	0.504942	0.345357	0.360794	0.303137	0.427427	0.329901	0.323972	0.261727	0.377332	0.331728	0.42082	0.317766	0.300119	0.487271	0.409429	0.313853	0.386337	0.472771	0.419382	0.362083	0.404671	0.339641
728.523	183.65-184.57	PC32:3	PC 32:3	DLPC	0.0196949	0.0143151	0.0199049	0.0146046	0.0215321	0.0145031	0.0159984	0.0173528	0.0189858	0.0170418	0.0191728	0.0135242	0.0120846	0.0186752	0.0148477	0.0209174	0.0158672	0.0163394	0.0169731	0.0159765	0.0166356	0.0179399
726.507	183.65-184.57	PC32:4	PC 32:4	DLPC	0.00247439	0.00436439	0.00497711	0.00215286	0.00270683	0.00168161	0.00332065	0.00451104	0.00549468	0.00436761	0.00220302	0.0019477	0.00169065	0.00293102	0.00185034	0.00342789	0.00261992	0.00188791	0.00180502	0.00220423	0.00235342	0.00388193
724.492	183.65-184.57	PC32:5	PC 32:5	DLPC	0.000707614	0.00772834	0.0105547	0.00149144	0.00163807	0.000925526	0.00157058	0.00804416	0.00865836	0.00716984	0.000996662	0.00101537	0.000904115	0.0016503	0.000907837	0.00316632	0.00190864	0.000712697	0.00104366	0.00173426	0.000854556	0.00676316
722.476	183.65-184.57	PC32:6	PC 32:6	DLPC	0.0124125	0.0214847	0.021749	0.0151522	0.0139348	0.013592	0.0143849	0.0243796	0.0197562	0.019772	0.0127445	0.0161645	0.00771403	0.0162119	0.00812334	0.0148077	0.0114221	0.0122229	0.0110534	0.0167353	0.0113048	0.0191544
762.601	183.65-184.57	PC34:0	PC 34:0	DLPC	1.4213	1.82409	1.26689	1.37605	1.59414	1.41489	1.09217	1.38849	1.74113	1.98366	1.09283	1.69804	0.988952	1.57274	0.831877	1.57183	1.40852	1.67916	1.24086	2.00676	1.27625	1.75553
760.586	183.65-184.57	PC34:1	PC 34:1	DLPC	24.6013	28.3843	19.6031	22.6819	24.8121	20.1783	16.8628	21.8294	29.3786	32.0106	19.1945	26.5751	18.4277	27.8433	15.3941	22.4251	18.9345	25.5827	20.0177	30.169	19.8768	29.3589
758.57	183.65-184.57	PC34:2	PC 34:2	DLPC	60.7146	31.3701	34.0565	39.254	52.6536	36.4417	37.0506	32.3183	39.3467	38.5176	49.8813	45.7162	41.2484	45.4282	35.7727	39.6999	31.7928	35.8402	33.148	48.0878	36.8131	40.5756
756.554	183.65-184.57	PC34:3	PC 34:3	DLPC	1.58735	0.830459	1.17947	0.694913	1.33657	0.907922	0.701122	0.585392	1.27033	1.23033	1.62648	1.09173	0.896311	0.993376	0.811632	0.954387	1.04829	1.2539	0.861757	0.998357	0.979572	0.915134
754.539	183.65-184.57	PC34:4	PC 34:4	DLPC	0.149892	0.101937	0.103773	0.059515	0.136828	0.0753481	0.0985055	0.0625841	0.179081	0.106374	0.143125	0.104701	0.0753281	0.0967733	0.0851759	0.0841562	0.187924	0.157772	0.106081	0.0640576	0.118925	0.13523
752.523	183.65-184.57	PC34:5	PC 34:5	DLPC	0.0175979	0.0144704	0.0176042	0.00906969	0.0226655	0.00834892	0.0201658	0.0189406	0.0185047	0.0116253	0.0149716	0.00684436	0.00838705	0.00730114	0.00740134	0.0078074	0.012548	0.0129209	0.0184614	0.00740701	0.0164954	0.0341908
750.507	183.65-184.57	PC34:6	PC 34:6	DLPC	0.011039	0.0348516	0.0294525	0.0103032	0.00924857	0.00679199	0.0154346	0.0716062	0.0189958	0.0206645	0.00931704	0.00940002	0.00584904	0.00840386	0.00410702	0.00776567	0.00743918	0.00658413	0.00857654	0.00918981	0.00736433	0.02534
790.633	183.65-184.57	PC36:0	PC 36:0	DLPC	0.518417	0.342292	0.471014	0.429533	0.577938	0.318757	0.49082	0.549966	0.336382	0.406694	0.342008	0.323626	0.288856	0.35405	0.250784	0.388555	0.320972	0.33173	0.314051	0.550756	0.260762	0.366591
788.617	183.65-184.57	PC36:1	PC 36:1	DLPC	6.31376	5.1071	5.86961	3.86125	6.37897	4.26797	4.66523	4.67521	5.27173	5.86856	5.19902	4.60867	4.16991	5.93426	4.3598	6.56046	3.6117	3.73287	3.82917	5.64466	3.77124	4.36069
786.601	183.65-184.57	PC36:2	PC 36:2	DLPC	34.0836	18.2423	22.8328	21.3594	30.3022	20.2634	22.8039	21.9983	20.8918	22.5648	23.6679	19.577	23.0683	27.4794	22.0266	25.2065	17.4566	14.3525	15.8195	23.4356	17.4998	18.4157
784.586	183.65-184.57	PC36:3	PC 36:3	DLPC	18.9214	13.8287	11.4244	13.5785	17.7632	15.0786	12.3197	10.4112	17.2193	17.7569	15.6937	18.1588	15.5005	17.8625	11.6279	15.7315	14.4261	12.9778	12.7136	15.008	14.2034	17.8648
782.57	183.65-184.57	PC36:4	PC 36:4	DLPC	30.6129	20.5649	12.7325	21.2043	21.7064	20.6714	16.3644	17.9276	29.9254	24.9114	14.3378	17.8432	12.2617	22.5128	14.4219	17.6965	24.8849	17.842	13.4323	16.6915	16.7005	23.3845
780.554	183.65-184.57	PC36:5	PC 36:5	DLPC	2.08931	1.543	1.81625	1.62318	1.78108	1.63819	2.08646	3.30068	2.83473	1.91616	1.6672	1.47282	1.44213	1.43305	1.0231	0.966184	1.60255	1.57886	2.37794	1.89952	2.39129	3.88753
778.539	183.65-184.57	PC36:6	PC 36:6	DLPC	0.0670081	0.0841722	0.085159	0.0428036	0.0718392	0.0480778	0.0727792	0.0781335	0.0703252	0.064706	0.0533991	0.0430718	0.0361511	0.0508953	0.0310582	0.0438032	0.0943694	0.0824392	0.0755895	0.0875974	0.055736	0.0966777
818.664	183.65-184.57	PC38:0	PC 38:0	DLPC	0.301306	0.188192	0.326733	0.351006	0.23383	0.143092	0.389521	0.485179	0.088239	0.176679	0.119754	0.146532	0.125008	0.155582	0.115531	0.132109	0.138555	0.123712	0.193957	0.280345	0.105914	0.127346
816.648	183.65-184.57	PC38:1	PC 38:1	DLPC	0.416325	0.296489	0.597038	0.351687	0.382686	0.284226	0.359015	0.449422	0.262791	0.28685	0.278137	0.306855	0.201746	0.29544	0.222978	0.331812	0.212418	0.292671	0.335979	0.298356	0.283436	0.241393
814.633	183.65-184.57	PC38:2	PC 38:2	DLPC	1.65555	1.86195	2.2219	1.93899	1.58218	1.38662	1.45442	1.84142	1.12875	1.65668	1.07132	1.49686	1.27829	1.58644	1.10656	1.76983	0.835611	1.1464	1.43976	1.4556	1.25257	1.2934
812.617	183.65-184.57	PC38:3	PC 38:3	DLPC	5.55018	4.99214	4.81003	4.57348	6.77306	4.05133	4.93238	4.40368	5.37697	5.90123	4.06215	3.86253	5.8353	4.99431	4.18587	5.58164	3.41331	3.45895	4.20441	4.14237	4.09186	3.78525
810.601	183.65-184.57	PC38:4	PC 38:4	DLPC	12.9375	11.6806	8.94124	13.065	11.1225	9.10755	10.0583	11.3353	13.4501	15.1494	6.87586	8.17594	7.66775	9.86738	8.82728	9.15775	7.64606	7.54439	6.47547	7.06588	7.41383	8.00354
808.586	183.65-184.57	PC38:5	PC 38:5	DLPC	5.89341	5.62902	4.1828	5.9283	5.02653	5.85927	4.68893	7.24018	7.16109	9.05585	3.3644	5.63758	4.76371	5.98231	4.22257	5.15788	3.83	5.45992	4.18448	6.10383	4.26275	6.30058
806.57	183.65-184.57	PC38:6	PC 38:6	DLPC	10.4293	7.95	5.8589	8.8466	4.37107	5.32251	9.28304	12.0942	8.24933	8.35394	3.50955	6.22549	4.93187	7.74849	3.15	2.39486	7.69085	7.89504	6.44626	8.77471	5.63962	6.46264
846.695	183.65-184.57	PC40:0	PC 40:0	DLPC	0.0313829	0.0533788	0.0782593	0.0637587	0.0322092	0.0276267	0.0508068	0.0804653	0.0319534	0.0456684	0.018528	0.0345571	0.0206257	0.0355554	0.0225838	0.0454429	0.0243203	0.0191588	0.039612	0.051288	0.0234087	0.0302484
844.679	183.65-184.57	PC40:1	PC 40:1	DLPC	0.0110638	0.0298748	0.0702289	0.0294786	0.0409623	0.0176202	0.0220096	0.0379101	0.0202997	0.031262	0.0179616	0.0187389	0.0106642	0.0147818	0.011765	0.0300317	0.0184574	0.0105501	0.015354	0.0410967	0.00735529	0.0158635
842.664	183.65-184.57	PC40:2	PC 40:2	DLPC	0.0137602	0.0454515	0.145127	0.0343247	0.0837445	0.0312425	0.0204019	0.0555599	0.0240879	0.0653508	0.0321607	0.0213776	0.0171579	0.0158287	0.0133801	0.0424628	0.0140861	0.0144893	0.0159874	0.097514	0.00997773	0.0260441
840.648	183.65-184.57	PC40:3	PC 40:3	DLPC	0.0368996	0.0839605	0.203909	0.0610107	0.0990446	0.0605652	0.0435528	0.103031	0.0760006	0.149312	0.0481447	0.055051	0.034278	0.0428565	0.0397258	0.105043	0.032846	0.0407179	0.0298659	0.140133	0.024781	0.053784
838.633	183.65-184.57	PC40:4	PC 40:4	DLPC	0.264232	0.308346	0.385043	0.260156	0.342778	0.302642	0.221487	0.29143	0.437852	0.494933	0.184633	0.244314	0.263489	0.246798	0.308849	0.389917	0.18681	0.302894	0.16829	0.303167	0.174715	0.2735
836.617	183.65-184.57	PC40:5	PC 40:5	DLPC	0.957385	0.91807	0.682314	0.915723	0.911344	0.845348	0.832489	0.935068	1.1352	1.37358	0.45785	0.728416	0.785003	0.854653	0.929268	1.02244	0.618257	0.814889	0.673043	0.820716	0.643637	0.746719
834.601	183.65-184.57	PC40:6	PC 40:6	DLPC	3.46168	2.18066	1.94471	2.15413	1.60315	1.4517	2.85335	3.37405	2.11831	2.67902	1.00552	1.40258	1.86227	1.63899	1.17546	1.38562	2.09664	1.93284	1.89769	1.80582	1.34216	1.00368
874.726	183.65-184.57	PC42:0	PC 42:0	DLPC	0.0268195	0.0333799	0.0677308	0.0775088	0.029107	0.0219745	0.0464521	0.0671083	0.029155	0.0460813	0.0151211	0.0401746	0.0199081	0.0274291	0.0274069	0.0534599	0.0257536	0.0190249	0.0426053	0.048628	0.0208699	0.0246471
872.711	183.65-184.57	PC42:1	PC 42:1	DLPC	0.0126131	0.0239103	0.0487201	0.0365122	0.0149469	0.012724	0.0265574	0.0397687	0.0185034	0.0298477	0.00826253	0.0205989	0.00828434	0.0155783	0.0127436	0.025074	0.0173219	0.0116616	0.0192562	0.0303419	0.0113816	0.0159665
870.695	183.65-184.57	PC42:2	PC 42:2	DLPC	0.00936912	0.0222283	0.0435361	0.0150124	0.01168	0.00973001	0.0179183	0.0345373	0.0105693	0.0182505	0.00845656	0.0104201	0.00628151	0.00660723	0.00533861	0.0114124	0.00612624	0.00719251	0.0085372	0.0198298	0.00503804	0.00992758
868.679	183.65-184.57	PC42:3	PC 42:3	DLPC	0.00437526	0.0162483	0.0484454	0.0117528	0.0180491	0.0107323	0.00781582	0.0169506	0.0107002	0.0209491	0.0095653	0.0111221	0.00565714	0.00484832	0.00484893	0.0121808	0.00634784	0.00573758	0.00565409	0.0283957	0.00278748	0.00770677
866.664	183.65-184.57	PC42:4	PC 42:4	DLPC	0.00795953	0.0304999	0.0831092	0.0192245	0.0299821	0.0186784	0.0119305	0.0326604	0.0171335	0.034282	0.0156236	0.0195788	0.0122833	0.0102638	0.00861228	0.0208391	0.00949079	0.0142789	0.00870737	0.0544369	0.00402184	0.0151494
864.648	183.65-184.57	PC42:5	PC 42:5	DLPC	0.0160295	0.0413382	0.073803	0.0300536	0.023982	0.0210186	0.0187884	0.0497818	0.0394625	0.0495371	0.0126589	0.0283395	0.015774	0.0171396	0.0123926	0.02736	0.0179415	0.0234784	0.0137752	0.0356382	0.00689862	0.0177709
862.633	183.65-184.57	PC42:6	PC 42:6	DLPC	0.0192453	0.0380674	0.0524701	0.0287913	0.0249809	0.0215684	0.0238533	0.0522397	0.0479277	0.042506	0.011596	0.0292389	0.0192581	0.0212729	0.0158425	0.0319166	0.0223116	0.0265249	0.0173685	0.0264827	0.00930516	0.0233397
902.758	183.65-184.57	PC44:0	PC 44:0	DLPC	0.0174481	0.0357674	0.0496534	0.0589371	0.0189834	0.0196119	0.0359067	0.0390089	0.0298256	0.0324707	0.00997144	0.0446936	0.0183918	0.03025	0.0184975	0.0305487	0.0128673	0.0169755	0.0317949	0.030175	0.0146552	0.0169459
900.742	183.65-184.57	PC44:1	PC 44:1	DLPC	0.00571387	0.0195911	0.026436	0.026611	0.00997206	0.00803561	0.0189874	0.021112	0.0201501	0.0217484	0.00485436	0.0214623	0.00774377	0.0114737	0.00937631	0.0171598	0.00773703	0.00737253	0.0128338	0.0135651	0.00608136	0.00724672
898.726	183.65-184.57	PC44:2	PC 44:2	DLPC	0.00206763	0.00703834	0.0145865	0.0102398	0.00492212	0.00384277	0.00546678	0.007847	0.00522917	0.00977529	0.00234764	0.0063351	0.00212852	0.00314221	0.00270286	0.0071723	0.00435223	0.00234858	0.00368381	0.00742477	0.00229125	0.00433191
896.711	183.65-184.57	PC44:3	PC 44:3	DLPC	0.00213186	0.00715122	0.0161084	0.00686639	0.00419204	0.00337441	0.00610672	0.011643	0.00630991	0.00863859	0.00283934	0.00473057	0.002015	0.00227934	0.00194768	0.00629803	0.0028725	0.00190729	0.00272573	0.00676303	0.00172833	0.0037297
894.695	183.65-184.57	PC44:4	PC 44:4	DLPC	0.00563612	0.0164811	0.0240473	0.0104905	0.00823911	0.00773989	0.0167867	0.0253549	0.013086	0.0134735	0.00597756	0.00933734	0.00401378	0.00350274	0.00306718	0.00972489	0.00378512	0.00304927	0.00528226	0.0149632	0.00249585	0.00595722
892.679	183.65-184.57	PC44:5	PC 44:5	DLPC	0.00180058	0.0148231	0.02821	0.0113551	0.00840779	0.00661615	0.0134641	0.0132676	0.03992	0.0203834	0.0049821	0.0165108	0.0027137	0.00538836	0.00430983	0.0172127	0.0054519	0.00461037	0.00593345	0.0156379	0.00236811	0.00613296
890.664	183.65-184.57	PC44:6	PC 44:6	DLPC	0.00133297	0.0146721	0.0380322	0.0108767	0.00649693	0.00353267	0.0160999	0.0119874	0.0611358	0.0236898	0.00271401	0.0209828	0.00155821	0.00446667	0.00471028	0.0215515	0.00595349	0.00235411	0.00718663	0.0105393	0.00173511	0.00591692
426.262	284.81-285.74	LysoPE14:0	LPE 14:0	PE31:1	0.000468738	0.00176382	0.00281077	0.00161104	0.00156427	0.00174555	0.00366013	0.00346477	0.00263889	0.0021065	0.00475915	0.00265752	0.00122306	0.00120831	0.00131198	0.00210782	0.00124622	0.00111705	0.00180994	0.00221488	0.00168311	0.00282302
424.246	282.80-283.73	LysoPE14:1	LPE 14:1	PE31:1	0.00430878	0.010875	0.0162297	0.00549455	0.00512506	0.0091114	0.013745	0.0216667	0.0128604	0.0131468	0.00712366	0.00602642	0.00621393	0.004969	0.00440128	0.00806082	0.00536731	0.00658044	0.0064961	0.00742595	0.00884511	0.0144599
454.293	312.85-313.77	LysoPE16:0	LPE 16:0	PE31:1	0.0227619	0.0615206	0.0455086	0.0481944	0.0559869	0.0708883	0.0407336	0.0672266	0.0664971	0.0752104	0.0882739	0.0746878	0.0558376	0.0547525	0.0363032	0.0799233	0.0636691	0.052758	0.0436815	0.163102	0.0475725	0.076526
452.278	310.83-311.76	LysoPE16:1	LPE 16:1	PE31:1	0.00155495	0.00420494	0.00627906	0.00258516	0.0037901	0.00352787	0.00377719	0.00640116	0.0102888	0.0077865	0.00914711	0.00615334	0.00417461	0.00303058	0.00258855	0.0031938	0.00556866	0.00400661	0.00246014	0.00561948	0.00587338	0.00767655
482.325	340.88-341.81	LysoPE18:0	LPE 18:0	PE31:1	0.0352421	0.0745107	0.0465228	0.0470445	0.059752	0.0630972	0.0547186	0.062897	0.0793588	0.0680651	0.0913349	0.0664207	0.061642	0.0579928	0.0496501	0.109104	0.0689566	0.0427959	0.0486116	0.096393	0.0654617	0.0654163
480.309	338.86-339.79	LysoPE18:1	LPE 18:1	PE31:1	0.0478158	0.12442	0.102361	0.050134	0.055668	0.0507009	0.0467115	0.136585	0.154486	0.124366	0.121789	0.0637224	0.0659882	0.0665611	0.0602248	0.0785452	0.0673196	0.0412672	0.0406901	0.087183	0.0716459	0.0946372
478.293	336.85-337.77	LysoPE18:2	LPE 18:2	PE31:1	0.0650058	0.150226	0.196339	0.0827108	0.0981656	0.0710817	0.0919969	0.23831	0.216329	0.158712	0.229712	0.135507	0.10543	0.0958411	0.0881716	0.152846	0.0964782	0.0659697	0.0580134	0.112804	0.127743	0.163713
510.356	368.91-369.84	LysoPE20:0	LPE 20:0	PE31:1	0.00035268	0.000920007	0.000668212	0.00115713	0.000853957	0.00101504	0.0011355	0.00106204	0.00119542	0.00120346	0.00101474	0.00130839	0.000778431	0.000534009	0.000656357	0.00095366	0.000779184	0.000472669	0.00042986	0.00159339	0.0004951	0.0015727
508.34	366.89-367.82	LysoPE20:1	LPE 20:1	PE31:1	0.000864235	0.00412592	0.0027537	0.00326676	0.00301653	0.00389552	0.00347088	0.00305468	0.00535881	0.00369999	0.00435663	0.00492643	0.00183256	0.00261423	0.00262395	0.00353373	0.00159292	0.00161557	0.00262146	0.00245874	0.00208213	0.00594267
506.325	364.88-365.81	LysoPE20:2	LPE 20:2	PE31:1	0.00142424	0.0039185	0.003391	0.00527408	0.00625445	0.00621014	0.00538874	0.00608307	0.00720242	0.00474358	0.00772142	0.0055344	0.00541929	0.00540194	0.00402885	0.00652397	0.00179308	0.00191191	0.00428483	0.00484646	0.00330519	0.00880374
538.387	396.94-397.87	LysoPE22:0	LPE 22:0	PE31:1	0.00114367	0.00160296	0.00197491	0.00126088	0.000998919	0.00157931	0.00192957	0.00514984	0.00247311	0.00261248	0.00187281	0.00184271	0.0012163	0.00147833	0.000652669	0.00305945	0.00164415	0.0016488	0.00108399	0.00233918	0.0012954	0.00238871
650.512	509.06-509.99	PE(O-)30:0	PE O-30:0	PE31:1	0.003573	0.00381972	0.00383093	0.00625252	0.00400358	0.0057194	0.00726368	0.0081388	0.0074081	0.00464695	0.00860961	0.0051552	0.00724373	0.00419816	0.00386439	0.00384823	0.0024555	0.00376012	0.00636134	0.011194	0.00962732	0.00664338
648.497	507.05-507.98	PE(O-)30:1	PE O-30:1	PE31:1	0.00518316	0.00635115	0.00594495	0.0111102	0.00544003	0.00966608	0.0109258	0.0142823	0.017318	0.0113038	0.0133374	0.0111283	0.00839922	0.00914302	0.00836375	0.0178844	0.00515882	0.00785443	0.00753681	0.0157457	0.0110414	0.0143345
674.512	533.06-533.99	PE(O-)32:2	PE O-32:2	PE31:1	0.00105241	0.00244959	0.00232329	0.00334025	0.0023866	0.00311226	0.00525802	0.00573081	0.00441145	0.004083	0.00270677	0.002587	0.00255288	0.00228085	0.001708	0.00371999	0.00242572	0.0017762	0.0029077	0.00289912	0.00302825	0.00514456
706.575	565.13-566.06	PE(O-)34:0	PE O-34:0	PE31:1	0.00255214	0.00221959	0.00228643	0.00207361	0.00291769	0.00304832	0.00432543	0.00325447	0.00535258	0.00343471	0.00564253	0.00314483	0.0033286	0.00263837	0.00239165	0.00494031	0.00256035	0.00212609	0.0040094	0.00474821	0.00369177	0.00378231
704.559	563.11-564.04	PE(O-)34:1	PE O-34:1	PE31:1	0.0125444	0.006893	0.0102895	0.00939968	0.0127408	0.0095302	0.0144571	0.00791535	0.00949104	0.00709078	0.0186883	0.00913521	0.0112643	0.00717744	0.00829222	0.0112343	0.00953487	0.00622963	0.00880377	0.00891162	0.00839522	0.00708105
702.544	561.10-562.03	PE(O-)34:2	PE O-34:2	PE31:1	0.0125399	0.00451537	0.0120231	0.00732607	0.0117709	0.00873735	0.015339	0.00781546	0.00529524	0.00419016	0.0205973	0.0082781	0.0104534	0.00494336	0.00803115	0.00934017	0.00598566	0.00593975	0.00979727	0.00674882	0.00713147	0.00662659
700.528	559.08-560.01	PE(O-)34:3	PE O-34:3	PE31:1	0.0111798	0.00420071	0.00603769	0.00643121	0.0128937	0.00944548	0.0106429	0.00935594	0.0054336	0.00722957	0.0119358	0.00812141	0.00780053	0.00774162	0.00655398	0.0102033	0.00631687	0.00509781	0.00512389	0.00745555	0.00573886	0.00606356
698.512	557.06-557.99	PE(O-)34:4	PE O-34:4	PE31:1	0.023349	0.0272559	0.0237251	0.0358537	0.0300216	0.038821	0.0385133	0.0542298	0.0314336	0.0324426	0.0303108	0.0371457	0.0339631	0.031315	0.0176066	0.0270689	0.0214097	0.0186566	0.0231111	0.033737	0.0267173	0.0240393
696.497	555.05-555.98	PE(O-)34:5	PE O-34:5	PE31:1	0.000509302	0.00101455	0.000409013	0.00124503	0.000739306	0.000951102	0.00156473	0.00161672	0.00167408	0.0014793	0.00174506	0.00122221	0.000832489	0.00103181	0.000854001	0.0016712	0.000480139	0.000624071	0.00117449	0.00175794	0.00174189	0.00145628
728.559	587.11-588.04	PE(O-)36:3	PE O-36:3	PE31:1	0.0258921	0.0126275	0.0303644	0.0203571	0.0317849	0.0196487	0.0424056	0.0255731	0.0183862	0.02048	0.0338986	0.0208872	0.0255139	0.0152178	0.0202785	0.0263636	0.0155205	0.0131212	0.016916	0.0115361	0.0180033	0.0154964
726.544	585.10-586.03	PE(O-)36:4	PE O-36:4	PE31:1	0.059195	0.0173404	0.0676833	0.0355885	0.0590285	0.0353938	0.119883	0.037103	0.0177019	0.014475	0.0629247	0.0284978	0.0570512	0.018455	0.0249947	0.0309517	0.0323897	0.0185541	0.0286816	0.0181452	0.0325183	0.0221711
724.528	583.08-584.01	PE(O-)36:5	PE O-36:5	PE31:1	0.0371959	0.0130184	0.0211307	0.0244971	0.0397868	0.0193497	0.0337626	0.031643	0.0129726	0.0127356	0.0290779	0.0197198	0.0268883	0.0173131	0.0137105	0.011162	0.0168597	0.0229161	0.0154032	0.0131591	0.0184849	0.0181437
722.512	581.06-581.99	PE(O-)36:6	PE O-36:6	PE31:1	0.00538034	0.00341757	0.00505083	0.00341086	0.0072191	0.00339519	0.00730075	0.00883544	0.00229735	0.00268803	0.00678622	0.00305082	0.00434083	0.0026082	0.00246834	0.00216278	0.00305597	0.00368627	0.00391202	0.00335251	0.00413035	0.00435318
754.575	613.13-614.06	PE(O-)38:4	PE O-38:4	PE31:1	0.0718386	0.0289774	0.058056	0.0367269	0.0622374	0.0456289	0.0799005	0.0339458	0.0433554	0.0255749	0.0636538	0.0357809	0.0622785	0.0244347	0.0308384	0.0453584	0.0510949	0.0229318	0.0307817	0.0236913	0.0321894	0.027591
752.559	611.11-612.04	PE(O-)38:5	PE O-38:5	PE31:1	0.129534	0.0387165	0.101509	0.0775045	0.1169	0.0815742	0.163799	0.0750736	0.052278	0.0381173	0.127621	0.0638587	0.090302	0.0412002	0.0513898	0.0617884	0.0760919	0.053684	0.0530774	0.0458425	0.0745679	0.0514904
790.669	649.22-650.15	PE(O-)40:0	PE O-40:0	PE31:1	0.0356421	0.0785675	0.0253148	0.0462577	0.0620055	0.0743027	0.0464501	0.065205	0.0773058	0.0564451	0.0737939	0.0665946	0.0905399	0.0570017	0.0407133	0.0880563	0.0950485	0.0453061	0.0583095	0.0801537	0.0387048	0.0743298
636.46	495.01-495.94	PE28:0	PE 28:0	PE31:1	0.000902545	0.00135038	0.00130432	0.00172921	0.00170001	0.00106779	0.00322505	0.00176393	0.00324595	0.00281804	0.00211143	0.00227675	0.00211771	0.00191127	0.000671106	0.00328234	0.00206948	0.00120845	0.00129253	0.00209177	0.00160738	0.00230699
634.445	493.00-493.93	PE28:1	PE 28:1	PE31:1	0.000336905	0.001277	0.0010047	0.0016586	0.00142985	0.00249844	0.00251097	0.00210305	0.00259527	0.00141253	0.00152934	0.000821072	0.00118116	0.00171969	0.000154133	0.00261468	0.00111278	0.00111151	0.00112826	0.00109383	0.0020064	0.00249505
632.429	490.98-491.91	PE28:2	PE 28:2	PE31:1	0.00100621	0.00180897	0.00167172	0.00229984	0.00153923	0.0034911	0.00502585	0.00281546	0.00258155	0.00365432	0.00250672	0.0023645	0.00193391	0.00188563	0.000845151	0.00352865	0.0015953	0.00145124	0.00160534	0.00364728	0.00307798	0.00406103
630.413	488.97-489.89	PE28:3	PE 28:3	PE31:1	0.00152114	0.00264996	0.00233874	0.00241368	0.00158799	0.0030755	0.00447566	0.00334122	0.00392032	0.00353836	0.00510021	0.00450963	0.0025745	0.00184942	0.0018909	0.00610261	0.00180261	0.00266523	0.0030523	0.00530814	0.00360926	0.00334688
628.398	486.95-487.88	PE28:4	PE 28:4	PE31:1	0.022327	0.0123933	0.0122621	0.0215805	0.0196041	0.0230215	0.0279622	0.0172976	0.0205166	0.0221877	0.0297613	0.0313982	0.0350037	0.0182694	0.0273671	0.0349435	0.013127	0.0182448	0.0266248	0.0472122	0.0242011	0.0152333
626.382	484.93-485.86	PE28:5	PE 28:5	PE31:1	0.0136013	0.0136562	0.0136651	0.0361073	0.0134432	0.0254911	0.0241147	0.0246635	0.0252932	0.0358896	0.0338359	0.0313512	0.028906	0.0253021	0.022221	0.0626871	0.0115972	0.02162	0.0281662	0.0525227	0.0291182	0.0205671
624.367	482.92-483.85	PE28:6	PE 28:6	PE31:1	0.0171393	0.014112	0.0161108	0.0310609	0.0212554	0.0289615	0.0348493	0.0273528	0.0357092	0.0292855	0.0655495	0.0452216	0.0352591	0.0323377	0.0288251	0.0543383	0.0128387	0.0198604	0.0299318	0.0474904	0.0442108	0.0274813
664.492	523.04-523.97	PE30:0	PE 30:0	PE31:1	0.000874376	0.00292512	0.00206528	0.00140642	0.00203474	0.00157611	0.00366013	0.00275237	0.00303654	0.00162336	0.00232595	0.00250552	0.0011717	0.00195653	0.00101108	0.00198264	0.00249601	0.00184175	0.00191125	0.00290504	0.00314355	0.00332225
662.476	521.03-521.96	PE30:1	PE 30:1	PE31:1	0.00379723	0.00416261	0.00551097	0.00600755	0.00516855	0.00621014	0.00699639	0.00863039	0.0050584	0.00674467	0.00529906	0.00636174	0.00681938	0.00590276	0.00390569	0.00791121	0.00542212	0.00464268	0.00558228	0.00825816	0.00437903	0.00631989
660.46	519.01-519.94	PE30:2	PE 30:2	PE31:1	0.00056902	0.00110203	0.00144343	0.00241945	0.00149838	0.00213239	0.00389621	0.0029837	0.00250801	0.00346633	0.00300927	0.00324041	0.00317319	0.00248601	0.00241967	0.0040182	0.00160364	0.00197838	0.00386874	0.00402372	0.00333571	0.00245699
658.445	517.00-517.93	PE30:3	PE 30:3	PE31:1	0.00220397	0.00284751	0.00259081	0.00486339	0.00351203	0.00623731	0.00642279	0.00484753	0.00787804	0.00737715	0.0109645	0.00881869	0.00566254	0.00454059	0.00584305	0.015338	0.00280101	0.00478116	0.00635839	0.0151798	0.00630631	0.00672957
656.429	514.98-515.91	PE30:4	PE 30:4	PE31:1	0.000509302	0.00149854	0.00166102	0.00114848	0.0013745	0.00310587	0.00468247	0.00349632	0.00344415	0.00281453	0.00199573	0.00235353	0.00119873	0.00140592	0.00062022	0.00431946	0.000965044	0.001382	0.00145779	0.00353363	0.00184476	0.0025096
654.413	512.97-513.89	PE30:5	PE 30:5	PE31:1	0.000250144	0.000941173	0.00231496	0.00104185	0.000714267	0.000999057	0.00312945	0.00152734	0.00244194	0.00226638	0.00206684	0.00146978	0.000264883	0.00202592	0.000842939	0.00271442	0.000590941	0.000962879	0.00138401	0.0018633	0.00124227	0.00199693
652.398	510.95-511.88	PE30:6	PE 30:6	PE31:1	0.000529583	0.00140118	0.00119137	0.00171768	0.00066946	0.00103422	0.00167789	0.00180336	0.00234097	0.00153024	0.00138593	0.00200567	0.00125684	0.00125356	0.00111728	0.000614739	0.000999595	0.00200423	0.00103088	0.00226223	0.0014593	0.00227453
692.523	551.08-552.00	PE32:0	PE 32:0	PE31:1	0.00260397	0.00469458	0.00209857	0.00391809	0.00563902	0.00545565	0.00701785	0.00529968	0.00549344	0.00526362	0.00753462	0.00617684	0.00575715	0.00489358	0.00354138	0.00665221	0.00737127	0.00558064	0.0048101	0.00665057	0.00543027	0.00598744
690.507	549.06-549.99	PE32:1	PE 32:1	PE31:1	0.00684289	0.0124469	0.00681172	0.00992853	0.0174112	0.0140044	0.0128612	0.0121399	0.0214963	0.0133137	0.0231281	0.0140162	0.0205919	0.0109683	0.00795814	0.0119793	0.0294493	0.0163846	0.012761	0.0112307	0.0141454	0.0125323
688.492	547.04-547.97	PE32:2	PE 32:2	PE31:1	0.00141297	0.00410052	0.00293324	0.00195256	0.00361351	0.00281974	0.00448932	0.00368822	0.0052753	0.00392312	0.00713812	0.00382801	0.00404757	0.00333982	0.00324122	0.00294139	0.00324779	0.00368811	0.00401039	0.00441201	0.00238281	0.00461399
686.476	545.03-545.96	PE32:3	PE 32:3	PE31:1	0.0012248	0.00172149	0.00172641	0.00271629	0.0017804	0.00344475	0.00456151	0.00408517	0.00491505	0.00371756	0.00463863	0.00290822	0.0044922	0.0021466	0.00263575	0.00682117	0.00115924	0.00206331	0.0049429	0.00591661	0.00297173	0.00451101
684.46	543.01-543.94	PE32:4	PE 32:4	PE31:1	0.000864235	0.00138707	0.00160633	0.00265001	0.0023497	0.00321936	0.00332455	0.00300473	0.00487516	0.00354363	0.00489533	0.00538554	0.0039381	0.00256294	0.00256938	0.00916206	0.00139157	0.00220179	0.00298935	0.00582309	0.00314581	0.00377111
682.445	541.00-541.93	PE32:5	PE 32:5	PE31:1	0.000873249	0.00125443	0.00172285	0.00363277	0.00197675	0.00235138	0.00290118	0.00248423	0.00430051	0.00313428	0.00483266	0.00327959	0.00443543	0.00265496	0.00362914	0.00528126	0.00120571	0.00127953	0.00267753	0.004953	0.00245628	0.00351702
680.429	538.98-539.91	PE32:6	PE 32:6	PE31:1	0.00158762	0.0027064	0.00286428	0.00343103	0.00328273	0.00260394	0.00368159	0.00337014	0.00313501	0.00393366	0.00375164	0.00319967	0.00212987	0.00343787	0.00117702	0.0021465	0.00204685	0.00162665	0.00171354	0.00355139	0.002766	0.00262041
720.554	579.11-580.03	PE34:0	PE 34:0	PE31:1	0.00572626	0.0124568	0.00398431	0.00591389	0.0148573	0.00894356	0.00762072	0.00802313	0.0168406	0.00807815	0.0175772	0.00915871	0.0170647	0.00832692	0.00839694	0.0173226	0.0194593	0.00690448	0.00877819	0.00986694	0.00821888	0.00934663
718.539	577.09-578.02	PE34:1	PE 34:1	PE31:1	0.0507769	0.125584	0.0389406	0.0500908	0.155233	0.105999	0.0417169	0.0640563	0.154274	0.0900473	0.183616	0.101396	0.160554	0.0882699	0.0985309	0.158182	0.17032	0.0901792	0.0693865	0.0911878	0.0746504	0.0775009
716.523	575.08-576.00	PE34:2	PE 34:2	PE31:1	0.0896483	0.168354	0.072683	0.109734	0.259566	0.178734	0.0958677	0.105155	0.204115	0.131536	0.399811	0.225622	0.293752	0.167756	0.178704	0.282635	0.300983	0.127291	0.130658	0.155667	0.117471	0.1529
714.507	573.06-573.99	PE34:3	PE 34:3	PE31:1	0.010515	0.0104968	0.00872838	0.00859992	0.0242034	0.0158474	0.00799337	0.0068244	0.021333	0.0137986	0.040228	0.0149094	0.0207717	0.00905402	0.0154576	0.0217571	0.0179319	0.0105354	0.0106757	0.0215782	0.0108911	0.0128502
712.492	571.04-571.97	PE34:4	PE 34:4	PE31:1	0.0020834	0.00257517	0.00256346	0.00229408	0.0044701	0.00316661	0.00555848	0.00242639	0.00448998	0.0035366	0.00681032	0.00208559	0.00404081	0.00215263	0.00195506	0.00345129	0.00398051	0.00139216	0.00298738	0.00323058	0.00327919	0.00500241
710.476	569.03-569.96	PE34:5	PE 34:5	PE31:1	0.000735783	0.000920007	0.00230902	0.000855957	0.00177249	0.00177752	0.00292264	0.00221609	0.00251549	0.00191676	0.0021042	0.0019759	0.00131766	0.00063357	0.000945449	0.00301874	0.000676722	0.000847481	0.00174698	0.00196392	0.00127957	0.00220513
708.46	567.01-567.94	PE34:6	PE 34:6	PE31:1	0.000907052	0.00104841	0.0014042	0.00153755	0.00134156	0.00249205	0.00363282	0.0017061	0.00270995	0.00195365	0.00152331	0.001592	0.00145956	0.00147531	0.00108704	0.00178926	0.000685062	0.000981342	0.00230767	0.00301986	0.00203353	0.00238087
748.586	607.14-608.07	PE36:0	PE 36:0	PE31:1	0.0373852	0.0233671	0.0228167	0.0309946	0.034725	0.0245288	0.039682	0.040234	0.0201912	0.0154588	0.0383251	0.0271925	0.0294087	0.0181126	0.015386	0.0220797	0.0324791	0.0254494	0.0214517	0.019799	0.0205659	0.018794
746.57	605.12-606.05	PE36:1	PE 36:1	PE31:1	0.108399	0.144793	0.0597265	0.062799	0.1804	0.0966512	0.0645049	0.0811172	0.150847	0.0828036	0.246107	0.0845328	0.238796	0.099638	0.111279	0.160188	0.194946	0.0767626	0.0899273	0.077953	0.082537	0.0795303
744.554	603.11-604.03	PE36:2	PE 36:2	PE31:1	0.308779	0.482637	0.214376	0.22017	0.636815	0.392877	0.229503	0.25479	0.483268	0.274634	0.994131	0.41592	0.969522	0.382348	0.470834	0.718003	0.661214	0.293885	0.322145	0.336479	0.314913	0.319285
742.539	601.09-602.02	PE36:3	PE 36:3	PE31:1	0.125711	0.179588	0.0834885	0.117742	0.228025	0.181093	0.0945235	0.108604	0.209021	0.146775	0.344569	0.20092	0.245023	0.154262	0.146805	0.360139	0.24635	0.102692	0.121585	0.165118	0.0973651	0.160389
740.523	599.08-600.00	PE36:4	PE 36:4	PE31:1	0.148776	0.286718	0.0889376	0.155424	0.304595	0.303998	0.138381	0.169884	0.319164	0.193496	0.304871	0.27043	0.286638	0.214536	0.149481	0.394277	0.396876	0.166981	0.157291	0.18329	0.149534	0.217253
738.507	597.06-597.99	PE36:5	PE 36:5	PE31:1	0.0188058	0.0267945	0.0152975	0.0205113	0.0398856	0.0302243	0.0217618	0.0316009	0.0326615	0.0226849	0.052987	0.0333929	0.0359362	0.018897	0.0165874	0.0317944	0.032852	0.0182125	0.0255831	0.0311173	0.021937	0.0387253
736.492	595.04-595.97	PE36:6	PE 36:6	PE31:1	0.00342201	0.00638079	0.0036181	0.00401464	0.00505126	0.00477629	0.00602478	0.00601998	0.00524912	0.00404259	0.00742615	0.00343001	0.00687344	0.00341374	0.00249342	0.00374849	0.00478352	0.004038	0.00508553	0.00545138	0.0030712	0.00816907
776.617	635.17-636.10	PE38:0	PE 38:0	PE31:1	0.0484174	0.0209824	0.0396219	0.0422892	0.0343916	0.0252066	0.0594127	0.045744	0.0217456	0.0192238	0.0310291	0.0255504	0.0344902	0.0199846	0.0175741	0.028448	0.0377237	0.0224703	0.0296426	0.021699	0.0197057	0.019141
774.601	633.15-634.08	PE38:1	PE 38:1	PE31:1	0.0313322	0.0163358	0.0207289	0.0238429	0.0289568	0.0232596	0.0276519	0.0308596	0.0148174	0.0139444	0.0232486	0.02134	0.0208433	0.014818	0.0139199	0.0222385	0.0206639	0.0168961	0.0165344	0.0165021	0.0173251	0.0140893
772.586	631.14-632.07	PE38:2	PE 38:2	PE31:1	0.0316916	0.0225077	0.0153522	0.0221699	0.0370312	0.0261129	0.0235782	0.024214	0.0236753	0.0189251	0.0389421	0.0246792	0.03657	0.0184505	0.023637	0.0281834	0.0269569	0.0176152	0.0227688	0.027174	0.0202414	0.0227666
770.57	629.12-630.05	PE38:3	PE 38:3	PE31:1	0.0812798	0.1527	0.0590452	0.0746426	0.166957	0.136083	0.0864872	0.0905626	0.175324	0.104104	0.211767	0.125583	0.24297	0.108745	0.123116	0.242988	0.23777	0.0978638	0.113396	0.107357	0.109784	0.132018
768.554	627.11-628.03	PE38:4	PE 38:4	PE31:1	0.378564	0.668655	0.209335	0.403533	0.660829	0.635202	0.375825	0.391646	0.751273	0.420707	0.762819	0.601039	0.788994	0.478397	0.592235	1.1097	0.912849	0.379001	0.358574	0.461842	0.371904	0.514313
766.539	625.09-626.02	PE38:5	PE 38:5	PE31:1	0.151181	0.290264	0.0961964	0.158643	0.296762	0.373662	0.132092	0.222374	0.336048	0.265221	0.366543	0.310431	0.374167	0.234228	0.225161	0.46375	0.386592	0.178882	0.201928	0.282757	0.171156	0.3329
764.523	623.08-624.00	PE38:6	PE 38:6	PE31:1	0.237997	0.506247	0.166128	0.288669	0.393054	0.487688	0.342449	0.503139	0.486839	0.342037	0.486006	0.448826	0.791932	0.349699	0.237923	0.424027	0.786528	0.31193	0.435319	0.578324	0.269332	0.526072
804.648	663.20-664.13	PE40:0	PE 40:0	PE31:1	0.00373638	0.00472139	0.00501873	0.00792985	0.00339738	0.00392909	0.0042708	0.00854364	0.00341174	0.00337673	0.00321414	0.00479951	0.0041665	0.00273189	0.00204356	0.00462581	0.00333119	0.00215655	0.00443139	0.00603263	0.00256367	0.00464197
802.633	661.18-662.11	PE40:1	PE 40:1	PE31:1	0.00189298	0.00287996	0.0031104	0.00540521	0.00341188	0.00231781	0.00283289	0.00405889	0.00235344	0.00207664	0.00225846	0.00420564	0.00275289	0.00208626	0.0021645	0.00254852	0.00218028	0.00251936	0.00280245	0.00535194	0.00156443	0.0024458
800.617	659.17-660.10	PE40:2	PE 40:2	PE31:1	0.00259947	0.00224358	0.00296653	0.00344256	0.00299808	0.00271903	0.00433128	0.00369348	0.00364983	0.00249477	0.00355279	0.0031558	0.00361781	0.00252523	0.00207232	0.0032569	0.00259966	0.00195899	0.00336511	0.00335133	0.00332327	0.00290137
798.601	657.15-658.08	PE40:3	PE 40:3	PE31:1	0.00717417	0.00561882	0.00610427	0.00715747	0.00747345	0.0060391	0.00770071	0.00642744	0.00829438	0.00326429	0.00840594	0.00591047	0.00678424	0.00492224	0.00568523	0.0119264	0.00772154	0.00553632	0.00576622	0.00463456	0.00573547	0.00535053
796.586	655.14-656.07	PE40:4	PE 40:4	PE31:1	0.0151945	0.0249728	0.0108174	0.0151017	0.0388867	0.032371	0.0169798	0.0114537	0.0500093	0.0186265	0.0340805	0.0218712	0.0327752	0.0204115	0.0365392	0.0660652	0.0402209	0.0218951	0.0163288	0.0140611	0.0183628	0.0268634
794.57	653.12-654.05	PE40:5	PE 40:5	PE31:1	0.0523668	0.0967419	0.0341954	0.0423266	0.127374	0.101544	0.0577719	0.0531441	0.155836	0.0650011	0.129556	0.088914	0.147684	0.0813248	0.0781271	0.13556	0.171528	0.0687494	0.0778155	0.0812605	0.0757265	0.0908974
792.554	651.11-652.03	PE40:6	PE 40:6	PE31:1	0.185693	0.314784	0.114682	0.163717	0.288179	0.221202	0.226827	0.225981	0.332077	0.165769	0.324748	0.197195	0.4974	0.200911	0.169917	0.216851	0.541355	0.192655	0.313917	0.279022	0.208643	0.22655
832.679	691.23-692.16	PE42:0	PE 42:0	PE31:1	0.000847333	0.00172149	0.0019654	0.00298864	0.00134815	0.00070973	0.00159984	0.00226341	0.00233474	0.00172702	0.00189932	0.00157163	0.00128117	0.00129278	0.00108336	0.00350829	0.00140587	0.000695156	0.00208143	0.00275588	0.000610397	0.00132868
830.664	689.22-690.15	PE42:1	PE 42:1	PE31:1	0.00145016	0.00200934	0.00219369	0.00354055	0.000926438	0.000970284	0.00130914	0.00273396	0.00145843	0.0016339	0.00137387	0.00222974	0.00093655	0.00149492	0.0011807	0.0016427	0.00147497	0.00100719	0.000958086	0.00253569	0.000578747	0.00209432
826.633	685.18-686.11	PE42:3	PE 42:3	PE31:1	0.0013048	0.00172572	0.00213305	0.00293533	0.00252497	0.00204287	0.00534192	0.00483701	0.00235219	0.00291818	0.00241513	0.00388599	0.00270424	0.00286766	0.000823027	0.0031368	0.00157505	0.00115213	0.00213061	0.00368042	0.00214317	0.00281742
824.617	683.17-684.10	PE42:4	PE 42:4	PE31:1	0.00107607	0.00115565	0.00195351	0.00175659	0.00145621	0.00106939	0.00163886	0.00198212	0.00263765	0.00070451	0.00109669	0.00152933	0.00148388	0.00157337	0.00116743	0.00194498	0.00131532	0.00145217	0.00138598	0.00174373	0.000856817	0.00178649
822.601	681.15-682.08	PE42:5	PE 42:5	PE31:1	0.00158537	0.0031523	0.00248737	0.00190213	0.00271869	0.00194856	0.00175202	0.00558885	0.00365481	0.00198001	0.0016366	0.00230026	0.002438	0.0015447	0.000950611	0.00335053	0.00259847	0.00144293	0.00171452	0.00276061	0.00155651	0.00298533
820.586	679.14-680.07	PE42:6	PE 42:6	PE31:1	0.00163044	0.00346837	0.00306165	0.00139201	0.00284389	0.00353586	0.0045459	0.00461619	0.00787181	0.00315536	0.00211022	0.00216863	0.00380972	0.00170611	0.00193146	0.00496575	0.00361474	0.00130815	0.00351954	0.00267893	0.00172946	0.0027816
860.711	719.26-720.19	PE44:0	PE 44:0	PE31:1	0.00128565	0.0008297	0.00109863	0.00151882	0.00102923	0.00147061	0.00153546	0.00151682	0.00183738	0.00124036	0.00155224	0.00226422	0.00176498	0.00134709	0.00164089	0.00345944	0.00166679	0.00175405	0.00227423	0.00252622	0.000954028	0.00197678
850.633	709.18-710.11	PE44:5	PE 44:5	PE31:1	0.000682825	0.000819822	0.000338862	0.000844429	0.000707678	0.000609025	0.0010438	0.000896425	0.00128517	0.00049017	0.0013088	0.000570363	0.000658153	0.0011887	0.000927012	0.0019918	0.000841137	0.000589913	0.000926609	0.00158865	0.00108854	0.000913395
848.617	707.17-708.10	PE44:6	PE 44:6	PE31:1	0.00103776	0.001277	0.000933357	0.00110381	0.00085264	0.000844003	0.002271	0.000694006	0.00214278	0.00119468	0.00162455	0.00144941	0.0013555	0.000408804	0.00080459	0.00434491	0.000598089	0.000558525	0.00122072	0.00135781	0.000848904	0.0012257
778.575	637.13-638.06	PE(O-)40:6	PE O-40:6	PE31:1	0.0538947	0.0319773	0.0479329	0.042893	0.0466395	0.0338896	0.0644971	0.0451157	0.0392456	0.0277377	0.0433988	0.0381407	0.0560524	0.0287973	0.0287337	0.0396588	0.0468034	0.0284008	0.0419482	0.0373227	0.0325398	0.033724
