# Supplementary material for: Alterations of lipid homeostasis in morbid obese patients are partly reversed by bariatric surgery
Source: iScience. 2024 Aug 26;27(9):110820. doi: 10.1016/j.isci.2024.110820 (PMC11409037; doi:10.1016/j.isci.2024.110820)
Supplement: Table S3. Lipidomic data regarding the human SAT cohort 1, related to Figures 1 and 2 [file mmc3.xlsx]

## Sheet: raw data
			Participants	35		39		49		44		47
			Surgery	Before	After	Before	After	Before	After	Before	After	Before	After
precursor	fragment	ion	standard_ion
629.5	183.64-184.57	C12SM(-H2O)	C12SM	22.03	28.55	21.98	20.44	23.29	21.41	21.73	23.99	22.55	23.28
570.44	263.84-264.77	C8GC(-H2O)	C8GC	354.23	370.82	332.86	391.63	360.21	339.08	384.19	346.81	413.29	392.22
454.43	263.84-264.77	Cer28:1	C17Cer	53.35	154.03	37.18	62.59	130.68	93.21	49.67	46.05	51.48	47.29
436.42	263.84-264.77	Cer28:1(-H2O)	C17Cer	183.02	460.91	160.59	193.3	305.48	296.67	311.25	224.01	177.68	214.32
452.41	263.84-264.77	Cer28:2	C17Cer	58.41	193.58	58.28	51.46	94.98	86.86	88.01	48.36	50.06	41.87
434.4	263.84-264.77	Cer28:2(-H2O)	C17Cer	103.47	270.11	90.89	88.44	198.04	151	148.43	81.92	86.49	96.93
482.46	263.84-264.77	Cer30:1	C17Cer	86.03	290.37	73.09	80.91	114.13	107.67	137.94	102.28	85.01	98.9
464.45	263.84-264.77	Cer30:1(-H2O)	C17Cer	99.69	505.87	102.15	163.81	225.29	235.23	227.57	139.06	125.86	130.29
462.43	263.84-264.77	Cer30:2(-H2O)	C17Cer	81.1	250.99	73.08	78.77	158.12	126.59	193.92	68.43	91.86	87.6
510.49	263.84-264.77	Cer32:1	C17Cer	112.18	206.09	82.28	126.57	140.75	105.57	160.63	104.06	84.95	111.97
492.48	263.84-264.77	Cer32:1(-H2O)	C17Cer	102	232.35	101.4	124.76	136.37	130.74	136.04	116.06	94.81	93.32
490.46	263.84-264.77	Cer32:2(-H2O)	C17Cer	182.54	299.7	142.54	116.39	278.67	153.49	188.04	79.88	131.13	78.52
538.52	263.84-264.77	Cer34:1	C17Cer	860.59	1170.23	710.32	1019.54	643.75	717.56	773.18	851.01	683.7	938.84
520.51	263.84-264.77	Cer34:1(-H2O)	C17Cer	656.49	934.66	622.43	770.18	634.72	678.71	779.43	645.07	522.4	823.49
518.49	263.84-264.77	Cer34:2(-H2O)	C17Cer	83.04	171.86	67.73	58.55	106.67	92.93	119.6	61.16	64.63	70.63
566.55	263.84-264.77	Cer36:1	C17Cer	134.93	244	146.24	107.77	147.04	170.27	149.12	140.32	146.33	244.84
548.54	263.84-264.77	Cer36:1(-H2O)	C17Cer	153.91	245.67	132.54	123.48	231.87	206.06	227.99	169.02	132.34	219.93
546.52	263.84-264.77	Cer36:2(-H2O)	C17Cer	63.78	135.22	69.61	75.27	89.05	73.09	77.79	69.39	56	78.84
594.58	263.84-264.77	Cer38:1	C17Cer	100.43	210.4	134.75	122.03	114.95	92.3	163.46	144.93	89.79	155.95
576.57	263.84-264.77	Cer38:1(-H2O)	C17Cer	68.94	154.69	75.56	107.02	110.66	125.37	134.68	136.54	82.69	140.07
574.56	263.84-264.77	Cer38:2(-H2O)	C17Cer	60.5	207.91	46.14	134.78	95.67	86.75	135.2	88.85	73.84	74.76
622.61	263.84-264.77	Cer40:1	C17Cer	314.96	481	370.89	274.71	241.86	246.88	249.3	335.85	254.58	337.16
604.6	263.84-264.77	Cer40:1(-H2O)	C17Cer	268.08	419.26	258.67	341.38	268.8	287.73	273.49	241.34	195.58	277.24
620.6	263.84-264.77	Cer40:2	C17Cer	66.3	219.53	62.05	85.82	63.32	74.94	90.04	88.93	67.49	77.09
602.59	263.84-264.77	Cer40:2(-H2O)	C17Cer	62.85	166.88	68.04	83.58	68.33	103.21	146.35	97.21	71.73	77.39
650.65	263.84-264.77	Cer42:1	C17Cer	278.5	504.36	445.8	418.17	274.79	249.66	268.73	412.03	280.99	440.07
632.63	263.84-264.77	Cer42:1(-H2O)	C17Cer	212.07	405.59	330.23	269.25	178.7	194.01	175.44	280.58	224.94	252.15
630.62	263.84-264.77	Cer42:2(-H2O)	C17Cer	357.26	766.76	471.34	372.28	242.94	406.02	193.5	516.55	367.06	532.99
678.68	263.84-264.77	Cer44:1	C17Cer	38.66	91.35	33.9	29.49	78.93	39.93	25.22	77.82	30.24	66.19
516.38	263.84-264.77	CerP28:1(-H2O)	C17Cer	250.24	330.15	220.17	232.49	329.15	256.27	269.83	222.65	181.09	199.86
544.41	263.84-264.77	CerP30:1(-H2O)	C17Cer	48.33	133.96	37.47	72.2	111.92	85.11	83.23	44.23	49.56	55.13
590.45	263.84-264.77	CerP32:1	C17Cer	3642.02	4965.52	2793.43	1869.74	5799.2	4464.66	3603.54	2193.34	2253.54	720.43
600.48	263.84-264.77	CerP34:1(-H2O)	C17Cer	44.65	101.92	60.38	76.99	72.32	72.29	86.61	62.26	47.81	59.68
628.51	263.84-264.77	CerP36:1(-H2O)	C17Cer	62.3	181.82	94.89	95.06	71.32	105.5	62.81	149.7	92.32	118.32
656.54	263.84-264.77	CerP38:1(-H2O)	C17Cer	0	69.7	31.09	30.35	24.23	47.38	16.31	27.77	30.05	45.73
702.58	263.84-264.77	CerP40:1	C17Cer	57.24	114.02	55.92	50.12	73.48	88.65	68.09	54.99	63.56	72.55
684.57	263.84-264.77	CerP40:1(-H2O)	C17Cer	60.35	172.53	56.83	63.19	80.58	81.83	65.36	74.77	55.41	70.22
730.61	263.84-264.77	CerP42:1	C17Cer	37.43	57.2	27.46	9.32	43.62	48.05	17.91	29.96	28.74	41.43
712.6	263.84-264.77	CerP42:1(-H2O)	C17Cer	24.96	82.43	31.13	37.08	36.95	52.26	37.63	18.51	0	36.52
758.64	263.84-264.77	CerP44:1	C17Cer	26.29	55.11	17.2	0	0	16.54	17.05	32.49	0	48.13
740.63	263.84-264.77	CerP44:1(-H2O)	C17Cer	27.7	66.31	13.53	37.82	56.58	53.48	54.58	32.34	27.32	40.63
456.44	265.85-266.78	DHCer28:0	C17Cer	96.55	200.27	62.45	73.28	147.25	175.08	153.12	128.98	87.48	73.78
438.43	265.85-266.78	DHCer28:0(-H2O)	C17Cer	11410.3	12620.5	14414.6	12666.9	15306	16816.3	13463.6	17085.3	11683.9	13844.2
454.43	265.85-266.78	DHCer28:1	C17Cer	69.25	178.98	55.36	84.63	114.2	103.14	110.08	46.12	62.67	50.88
436.42	265.85-266.78	DHCer28:1(-H2O)	C17Cer	103.11	219.31	89.11	78.28	173.75	172.8	138.52	95.44	79.91	74.27
484.47	265.85-266.78	DHCer30:0	C17Cer	56.87	162.45	46.35	67.4	116.41	88.13	108.19	50.76	57.49	84.47
466.46	265.85-266.78	DHCer30:0(-H2O)	C17Cer	114.21	361.97	133.74	142.4	223.85	200.88	192.53	169.19	109.78	128.12
464.45	265.85-266.78	DHCer30:1(-H2O)	C17Cer	92.77	298.9	92.7	86.64	173.18	150.66	122.56	92.22	93.85	76.21
512.5	265.85-266.78	DHCer32:0	C17Cer	50.34	125.53	31.56	56.76	54.7	72.55	71.79	43.04	39.57	37.91
494.49	265.85-266.78	DHCer32:0(-H2O)	C17Cer	104.22	285.39	122.35	176.62	194.92	188.3	172.88	120.88	142.07	124.35
492.48	265.85-266.78	DHCer32:1(-H2O)	C17Cer	81.07	225.02	38.15	79.62	134.41	90.76	131.5	71.22	71.62	47.12
540.54	265.85-266.78	DHCer34:0	C17Cer	51.47	209.02	71.18	115.29	86.06	98.64	91.93	78.23	62.22	102.22
522.52	265.85-266.78	DHCer34:0(-H2O)	C17Cer	127.06	340.9	181.18	350.29	309.51	274.2	189.89	147.73	210.07	269.1
520.51	265.85-266.78	DHCer34:1(-H2O)	C17Cer	56.86	166.73	88.96	80.76	107.8	123.62	122.3	57.67	71.34	62.65
568.57	265.85-266.78	DHCer36:0	C17Cer	52.93	123.19	33.6	69.46	68.07	53.25	94.41	49.38	44.81	56.97
550.56	265.85-266.78	DHCer36:0(-H2O)	C17Cer	105.46	231.02	209.78	293.38	313.75	413.43	254.69	231.26	262.41	431.85
548.54	265.85-266.78	DHCer36:1(-H2O)	C17Cer	74.86	208.73	78.49	77.28	159.85	119.42	104.2	68.07	104.96	113.6
596.6	265.85-266.78	DHCer38:0	C17Cer	34.27	146.92	40.47	48.42	69.41	54.96	61.33	11.69	41.49	26.81
578.59	265.85-266.78	DHCer38:0(-H2O)	C17Cer	104.3	344.05	334.82	613.54	350.44	627.09	376.23	602.19	394.08	585.68
576.57	265.85-266.78	DHCer38:1(-H2O)	C17Cer	39.12	172.44	58.78	73.93	105.01	96.25	102.49	65.48	81.85	75.81
624.63	265.85-266.78	DHCer40:0	C17Cer	34.09	121.07	38.19	34.09	52.62	45.14	64.54	36.08	38.19	62.64
606.62	265.85-266.78	DHCer40:0(-H2O)	C17Cer	231.76	597.89	573.1	1060.25	657.34	1106.08	470.69	702.85	624.44	787.95
604.6	265.85-266.78	DHCer40:1(-H2O)	C17Cer	46	158.09	53.95	127.15	85.73	109.9	159.73	107.78	59.72	76.44
652.66	265.85-266.78	DHCer42:0	C17Cer	28.79	111.19	37.43	66.32	52.45	53.45	39.76	42.8	35.71	45.07
634.65	265.85-266.78	DHCer42:0(-H2O)	C17Cer	89.56	279.27	272.87	683.74	365.34	536.21	210.99	359.34	254.6	519.87
632.63	265.85-266.78	DHCer42:1(-H2O)	C17Cer	111.35	477.99	355.74	1090.91	327.34	737.69	271.08	614.73	438.35	935.01
680.69	265.85-266.78	DHCer44:0	C17Cer	11.85	55.74	34.13	9.85	0	0	20.21	49.65	24.34	43.82
660.67	265.85-266.78	DHCer44:1(-H2O)	C17Cer	47.51	155.82	62	63.05	100.4	69.52	62.13	58.29	56.03	85.21
616.48	263.84-264.77	HexCer28:1	C8GC	4.32	12.39	6.11	9.09	6.08	5.67	5.26	8.63	5.7	6.61
598.47	263.84-264.77	HexCer28:1(-H2O)	C8GC	4.65	8.55	2.83	4.08	5.81	3.73	4.91	5.51	3.29	3.72
614.46	263.84-264.77	HexCer28:2	C8GC	4.58	11.62	7	8.61	4.41	7.52	4.73	9.73	7.43	8.87
596.45	263.84-264.77	HexCer28:2(-H2O)	C8GC	3.1	8.26	4.01	5.97	5.58	3.72	4.81	3.34	4.05	6.48
644.51	263.84-264.77	HexCer30:1	C8GC	6.99	10.64	9.32	9.78	7.24	6.91	5.93	9.21	4.91	15.86
626.5	263.84-264.77	HexCer30:1(-H2O)	C8GC	6.94	11.63	6.21	8.14	5.68	7.96	6.93	5.72	6.82	9
624.48	263.84-264.77	HexCer30:2(-H2O)	C8GC	7.12	12.08	6.51	7.28	5.81	5.51	6.67	6.74	7.99	7.04
672.54	263.84-264.77	HexCer32:1	C8GC	5.01	14.62	7.53	9.97	6.04	6.21	4.78	8.68	7.4	9.34
654.53	263.84-264.77	HexCer32:1(-H2O)	C8GC	3.8	9.61	8.15	6.84	7.41	5.84	5.5	8.13	6.97	8.27
652.52	263.84-264.77	HexCer32:2(-H2O)	C8GC	4.99	14.8	8.55	12.11	7.73	8.47	8.65	7.21	6.79	10.35
700.57	263.84-264.77	HexCer34:1	C8GC	23.99	52.95	44.99	45.58	16.53	31.36	24.84	55.14	48.96	82.77
682.56	263.84-264.77	HexCer34:1(-H2O)	C8GC	10.74	29.98	26.5	24.15	13.38	18.19	10.81	34.96	22.97	34.99
680.55	263.84-264.77	HexCer34:2(-H2O)	C8GC	4.05	10.1	5.93	5.99	5.83	5.67	5.52	7.56	5.65	10.43
728.6	263.84-264.77	HexCer36:1	C8GC	6.33	18.71	10.44	9.52	10.66	8.15	8.09	10.55	13.33	19.79
710.59	263.84-264.77	HexCer36:1(-H2O)	C8GC	5.28	13.95	5.7	6.19	5.45	5.78	4.45	7.73	8.33	10.55
708.58	263.84-264.77	HexCer36:2(-H2O)	C8GC	2.22	10.34	4.43	2.23	3.27	4.55	4.02	4.23	3.77	5.46
756.64	263.84-264.77	HexCer38:1	C8GC	7.3	8.89	7.26	6.74	4.75	4.07	7.2	9.42	7.96	11.58
738.62	263.84-264.77	HexCer38:1(-H2O)	C8GC	4.65	7.92	6.06	5.79	4.02	3.75	8.84	10.76	6.43	12.75
736.61	263.84-264.77	HexCer38:2(-H2O)	C8GC	1.37	7.84	2.82	3.5	3.79	6.52	3.41	4	3.89	7.14
784.67	263.84-264.77	HexCer40:1	C8GC	27.95	17.33	24.64	29.75	14.88	22.39	32.03	27.11	30.25	62.15
766.66	263.84-264.77	HexCer40:1(-H2O)	C8GC	18.2	16.92	18.83	19.28	10.63	16.43	21.73	20.77	23.48	45.34
764.64	263.84-264.77	HexCer40:2(-H2O)	C8GC	2.52	5.23	3.15	2.65	3.37	2.84	3.16	2.57	3.87	6.04
812.7	263.84-264.77	HexCer42:1	C8GC	16.29	16.94	17.28	19.02	6.74	17.22	13.83	21.69	16.91	41.41
794.69	263.84-264.77	HexCer42:1(-H2O)	C8GC	12.26	16.42	15.77	27.92	9.26	13.67	15.91	28.34	19.86	52.13
792.67	263.84-264.77	HexCer42:2(-H2O)	C8GC	12.87	14.91	13.73	28.6	5.33	13.25	12.66	29.71	19.18	40.17
840.73	263.84-264.77	HexCer44:1	C8GC	1.76	5.74	1.97	4.06	0.74	3.61	1.7	3.9	1.92	7.61
822.72	263.84-264.77	HexCer44:1(-H2O)	C8GC	9.94	25.49	13.5	34.86	18.12	38.03	32.66	50.56	20.66	29.32
820.7	263.84-264.77	HexCer44:2(-H2O)	C8GC	2.08	11.81	5.22	10.19	4.27	6.88	13.39	21.7	6.72	8.41
618.49	265.85-266.78	HexDHCer28:0	C8GC	6.05	13.08	9.43	11.51	6.64	8.27	7	10.17	7.17	10.65
600.48	265.85-266.78	HexDHCer28:0(-H2O)	C8GC	3.78	10.6	3.79	6.17	5.4	5.83	5.81	6.34	4.81	5.88
616.48	265.85-266.78	HexDHCer28:1	C8GC	3.35	7.34	2.95	6.01	6.36	4.4	4.93	1.69	4.29	5.82
598.47	265.85-266.78	HexDHCer28:1(-H2O)	C8GC	4.51	8.11	3.92	4.77	3.77	5.02	3.97	5.02	4.66	5.76
646.53	265.85-266.78	HexDHCer30:0	C8GC	3.91	9.44	6.26	7.99	6.2	7.7	4.97	5.71	5.4	8.14
628.52	265.85-266.78	HexDHCer30:0(-H2O)	C8GC	6.3	12.99	8.55	11.9	9.13	10.35	11.93	6.45	8.71	9.98
626.5	265.85-266.78	HexDHCer30:1(-H2O)	C8GC	7.52	13.58	7.66	7.87	8.02	7.4	5.91	8.12	9.87	7.18
674.56	265.85-266.78	HexDHCer32:0	C8GC	136.85	142.14	146.04	149.7	185.15	142.27	168.59	144.89	143.19	112.23
656.55	265.85-266.78	HexDHCer32:0(-H2O)	C8GC	4.66	7.48	4.67	5.33	4.44	4.21	6.24	5.28	3.62	6.35
654.53	265.85-266.78	HexDHCer32:1(-H2O)	C8GC	3.32	9.45	5.36	6.54	5.49	7.64	7.16	4.51	6.01	6.83
702.59	265.85-266.78	HexDHCer34:0	C8GC	20.15	22.69	21.06	27.86	12.63	17.75	17.81	23.52	22.45	29.11
684.58	265.85-266.78	HexDHCer34:0(-H2O)	C8GC	8.44	13.05	8.83	14.05	11.88	8.49	11.41	12.62	7.6	10.75
682.56	265.85-266.78	HexDHCer34:1(-H2O)	C8GC	2.74	8.75	4.5	4.9	3.89	1.73	2.48	3.84	3.32	7.37
730.62	265.85-266.78	HexDHCer36:0	C8GC	3.04	6.51	5.16	5.4	5.3	4.42	4.02	4.57	5.94	5.8
712.61	265.85-266.78	HexDHCer36:0(-H2O)	C8GC	3.63	7.07	4.02	4.63	2.1	4.91	3.29	4.53	3.72	5.48
710.59	265.85-266.78	HexDHCer36:1(-H2O)	C8GC	1.51	7.99	3.47	2.99	2.24	3	3.42	3.54	3.08	6.95
758.65	265.85-266.78	HexDHCer38:0	C8GC	2.06	6.04	5.03	5.47	2.99	3.95	4.84	5.28	3.89	6.07
740.64	265.85-266.78	HexDHCer38:0(-H2O)	C8GC	1.29	4.85	1.47	2.96	2.88	1.56	2.78	2.36	1.25	4.89
738.62	265.85-266.78	HexDHCer38:1(-H2O)	C8GC	1.15	3.55	3.17	4.85	3.19	1.96	3.01	2.64	2.72	3.19
786.68	265.85-266.78	HexDHCer40:0	C8GC	1.75	5.54	2.63	3.57	1.46	3.6	2.06	2.68	3.08	8.91
768.67	265.85-266.78	HexDHCer40:0(-H2O)	C8GC	1.61	4.56	2.94	7.06	2.51	1.28	4.05	5.85	1.8	3.5
766.66	265.85-266.78	HexDHCer40:1(-H2O)	C8GC	1.38	4.71	1.73	2.87	2.68	1.76	2.24	1.97	2.5	2.99
814.71	265.85-266.78	HexDHCer42:0	C8GC	2.06	3.63	2.76	4.1	2.3	1.17	2.38	2.3	2.39	6.66
796.7	265.85-266.78	HexDHCer42:0(-H2O)	C8GC	0.85	4.43	1.63	68.22	1.64	3.12	5.18	55.94	3.35	147.18
794.69	265.85-266.78	HexDHCer42:1(-H2O)	C8GC	1.66	6.08	3.28	8.83	1.23	2.47	3.59	8.15	3.18	17.68
842.74	265.85-266.78	HexDHCer44:0	C8GC	0.97	3.5	0.96	1.84	0.66	0.59	1.33	3.12	1.8	2.46
824.73	265.85-266.78	HexDHCer44:0(-H2O)	C8GC	2.77	11.69	6.34	13.73	3.17	15.27	20.94	24.12	11.15	13.85
822.72	265.85-266.78	HexDHCer44:1(-H2O)	C8GC	2.39	10.63	6.55	12.71	3.19	5.75	15.59	18.62	5.01	7.82
621.5	183.64-184.57	SM28:0	C12SM	3.7	22.91	5.2	4.07	6.15	6.38	4.14	6.71	5.32	6.98
603.49	183.64-184.57	SM28:0(-H2O)	C12SM	1.36	6.72	1.44	2.04	2.54	2.17	2.35	1.42	2.38	0.89
619.48	183.64-184.57	SM28:1	C12SM	30.91	56.56	33.94	29.55	38.24	37.93	35.05	39.24	33.08	31.81
601.47	183.64-184.57	SM28:1(-H2O)	C12SM	1.52	7.4	1.17	0.86	2.05	1.73	1.31	1.76	1.42	1
617.47	183.64-184.57	SM28:2	C12SM	1.94	11.68	4.15	4.27	6.23	5.93	3.24	4.43	3.67	2.75
599.46	183.64-184.57	SM28:2(-H2O)	C12SM	1.16	7.45	1.63	1.7	0	2.33	1.55	1.87	1.39	1.26
649.53	183.64-184.57	SM30:0	C12SM	1299.26	1322.47	1302.76	1236.51	1270.99	1270.73	1280.65	1275.16	1279.5	1383.35
631.52	183.64-184.57	SM30:0(-H2O)	C12SM	2.87	8.29	3.19	2.7	3.99	3.67	3.18	3.73	3.53	3.47
627.49	183.64-184.57	SM30:2(-H2O)	C12SM	1.03	6.01	1.43	2.97	2.25	1.86	1.9	1.06	1.64	2.3
677.56	183.64-184.57	SM32:0	C12SM	44.47	91.25	115.09	90.44	46.23	50.05	77.15	106.19	86.08	111.41
657.53	183.64-184.57	SM32:1(-H2O)	C12SM	1.45	5.57	1.85	3.17	2.22	2.72	1.89	1.71	2.16	2.67
655.52	183.64-184.57	SM32:2(-H2O)	C12SM	1.05	6.12	1.13	2.81	1	2.12	2.2	1.72	1.74	2.23
705.59	183.64-184.57	SM34:0	C12SM	629.82	1753.5	1169.74	1206.52	597.39	1273.58	708.03	1612.02	1155.96	1791.73
685.56	183.64-184.57	SM34:1(-H2O)	C12SM	8.83	25.62	14.16	13.76	9.24	15.41	11.61	22.5	13.95	15.15
683.55	183.64-184.57	SM34:2(-H2O)	C12SM	1.84	7.7	2.53	2.26	2.86	2.3	3.05	2.98	3.56	2.74
733.62	183.64-184.57	SM36:0	C12SM	78.58	171.13	153.31	103.29	84.62	147.36	103.31	216.92	177.67	225.34
715.61	183.64-184.57	SM36:0(-H2O)	C12SM	16.6	23.87	27.5	19.07	23.1	15.69	19.07	30.18	27.74	23.9
713.6	183.64-184.57	SM36:1(-H2O)	C12SM	2.99	9.88	4.84	11.51	3.86	3.97	4.17	12.6	4.33	22.9
711.58	183.64-184.57	SM36:2(-H2O)	C12SM	1	4.11	1.65	2.05	1.82	1.5	1.15	3.27	1.48	4.08
761.65	183.64-184.57	SM38:0	C12SM	53.46	93.06	120.04	93.75	59.57	105.76	100.92	145.98	88.24	145.78
741.63	183.64-184.57	SM38:1(-H2O)	C12SM	3.07	8.19	5.5	4.85	4.51	4.54	5.26	9.19	6.32	6.14
739.61	183.64-184.57	SM38:2(-H2O)	C12SM	0.87	4.21	1.99	2.01	1.5	1.57	2.28	1.93	1.5	1.9
789.68	183.64-184.57	SM40:0	C12SM	219.81	303.52	337.21	327.36	220.01	406.06	231.17	413.42	311.65	405.14
769.66	183.64-184.57	SM40:1(-H2O)	C12SM	27.04	36.85	40.57	30.41	26.6	30.5	34.27	48.02	41.61	51.07
767.64	183.64-184.57	SM40:2(-H2O)	C12SM	22.25	26.83	34.91	24.59	20.7	13.13	27.24	29.44	37.41	37.52
817.72	183.64-184.57	SM42:0	C12SM	76.43	254.49	277.28	155.66	95.57	262.18	79.05	304.47	275.17	299.69
797.69	183.64-184.57	SM42:1(-H2O)	C12SM	30.69	42.01	56.78	40.48	27.53	30.31	30.97	62.48	48.95	51.96
795.67	183.64-184.57	SM42:2(-H2O)	C12SM	24.21	33.13	33.44	25.98	20.13	24.21	23.16	44.25	34.42	34.67
845.75	183.64-184.57	SM44:0	C12SM	2.69	11.76	13.59	5.5	3.99	8.65	2.71	10.7	9.93	10.64
843.73	183.64-184.57	SM44:1	C12SM	6.82	58.35	86.68	32.26	14.23	55.04	7.48	74.25	64.81	57.71
825.72	183.64-184.57	SM44:1(-H2O)	C12SM	14.14	18.88	22.73	17.71	10.23	10.07	13.21	22.94	22.05	26.02
841.72	183.64-184.57	SM44:2	C12SM	13.06	88.63	101.64	48.4	18.66	78.14	11	132.5	91.39	113.33
823.71	183.64-184.57	SM44:2(-H2O)	C12SM	2.44	6.53	5.43	3.23	3.17	4.71	3.05	5.59	3.77	3.24
839.7	183.64-184.57	SM44:3	C12SM	6.35	43.17	46.06	24.25	13.34	43.83	4.05	56.24	49.05	48.93
700.99	254.80-255.73	CL68:3_C16:0	CL56:0	571.1	688.58	540.06	229.72	478.49	1416.78	381.38	418	1696.28	1010.83
700.99	252.79-253.72	CL68:3_C16:1	CL56:0	0	0	38.84	0	44.47	0	0	0	0	86.19
700.99	280.82-281.75	CL68:3_C18:1	CL56:0	1105.44	2864.27	2055.34	1461.02	1494.41	4211	996.75	1723.86	3659.72	2092.59
700.99	278.80-279.73	CL68:3_C18:2	CL56:0	0	0	41.45	0	80.3	247.66	0	0	135.41	26.01
699.99	254.80-255.73	CL68:4_C16:0	CL56:0	535.57	1080.89	650.19	458.08	549.02	1514.65	375.61	659.42	1248.42	853.21
699.99	252.79-253.72	CL68:4_C16:1	CL56:0	108.52	414.28	252.53	201.75	48.04	0	162.67	210.08	0	302.6
699.99	280.82-281.75	CL68:4_C18:1	CL56:0	3668.08	9392.34	4190.07	4584.14	4039.09	13694.4	4075.05	5773.24	8698.87	8399.39
699.99	278.80-279.73	CL68:4_C18:2	CL56:0	138.85	412.07	103.72	249.07	339.19	1488.4	98.7	375.22	679.11	475.39
698.98	254.80-255.73	CL68:5_C16:0	CL56:0	1027.66	1171.4	962.5	728.62	1110.35	2267.02	721.13	619.82	3582.47	2268.27
698.98	252.79-253.72	CL68:5_C16:1	CL56:0	0	189.96	61.62	81.91	64.01	0	153.05	78.03	0	224.46
698.98	280.82-281.75	CL68:5_C18:1	CL56:0	293.48	814.49	592.64	444.03	389.95	2277.69	209.96	471.2	2330.04	820.39
698.98	278.80-279.73	CL68:5_C18:2	CL56:0	1287.38	2794.95	1036.91	1283.98	2020.98	9390.13	987.07	1751.91	4589.43	2763.2
697.97	252.79-253.72	CL68:6_C16:1	CL56:0	76.23	218.68	109.11	174.78	0	0	171.45	217.55	0	240.95
697.97	278.80-279.73	CL68:6_C18:2	CL56:0	4408.1	12102	2395.05	5404.65	8123.62	34120.9	3873.12	7776.49	15044	10600.8
716.02	254.80-255.73	CL70:2_C16:0	CL56:0	900.82	3728.01	3094.09	1292.95	1487.35	5505.91	939.1	2664.78	5761.01	3191.87
716.02	282.83-283.76	CL70:2_C18:0	CL56:0	173.44	291.55	239.5	139.14	268.46	0	193.64	200.09	760.42	206.29
716.02	280.82-281.75	CL70:2_C18:1	CL56:0	2162.57	11014.2	8913.98	4065.62	3614.8	15833.7	2297.34	8143.28	19364.9	7234.13
716.02	308.85-309.78	CL70:2_C20:1	CL56:0	0	0	0	0	0	0	0	0	0	0
715.01	254.80-255.73	CL70:3_C16:0	CL56:0	700.68	1265.23	1100.68	464.23	923.9	2247.33	481.03	570.71	3813.96	1850.41
715.01	280.82-281.75	CL70:3_C18:1	CL56:0	60.41	308.43	496.31	157.75	314.81	463.16	105.92	225.81	530.65	602.56
714	254.80-255.73	CL70:4_C16:0	CL56:0	566.93	1521.76	1430.53	603.19	1001.38	4888.72	488.01	1080.71	8736.97	2011.26
714	280.82-281.75	CL70:4_C18:1	CL56:0	321.03	839.03	697.22	536.82	369.02	916.62	316.92	730.95	1414.33	1053.9
714	278.80-279.73	CL70:4_C18:2	CL56:0	1007.95	4806.21	2501.24	1607.83	1627.81	13414.9	1136.18	3157.14	22293.3	3282.72
712.99	254.80-255.73	CL70:5_C16:0	CL56:0	862.05	775.07	2707.92	348.99	1552.8	1540.05	399.73	486.59	2379.6	2627.39
712.99	252.79-253.72	CL70:5_C16:1	CL56:0	0	0	53.64	0	20.73	0	0	0	0	0
712.99	280.82-281.75	CL70:5_C18:1	CL56:0	161.8	171.76	314.35	107.49	302.74	651.55	45.46	145.31	1096.74	777.9
712.99	278.80-279.73	CL70:5_C18:2	CL56:0	201.46	434.09	177.83	247.46	322.72	1363.9	151.33	239.78	1978.32	520.08
711.99	254.80-255.73	CL70:6_C16:0	CL56:0	215.25	212.11	207.36	105.61	220.8	563.31	119.23	81.52	1105.68	399.19
711.99	252.79-253.72	CL70:6_C16:1	CL56:0	32.97	0	133.99	42.11	41.32	0	0	96.05	0	90.62
711.99	280.82-281.75	CL70:6_C18:1	CL56:0	58.54	71.56	171.62	206.72	116.96	0	0	103.82	300.01	335.15
711.99	278.80-279.73	CL70:6_C18:2	CL56:0	285.57	942.29	479.4	799.56	669.01	2831.33	290.3	858.32	1949.78	804.71
710.98	252.79-253.72	CL70:7_C16:1	CL56:0	285.23	249.33	473.58	284.02	176.28	0	93.81	238.7	385.35	427.84
710.98	278.80-279.73	CL70:7_C18:2	CL56:0	247.89	515.37	213.73	493.92	134.87	1583.95	177.81	259.97	2872.59	413.64
721.97	252.79-253.72	CL72:10_C16:1	CL56:0	0	0	0	0	0	0	0	0	0	0
721.97	302.80-303.73	CL72:10_C20:4	CL56:0	6345.37	13315.3	12184.7	8659.75	10018.6	18464.5	9031.48	12170.8	23393.4	15710.5
734.98	252.79-253.72	CL72:11_C16:1	CL56:0	0	0	0	0	107.91	0	0	0	0	69.36
734.98	278.80-279.73	CL72:11_C18:2	CL56:0	82.24	270.07	0	77.24	132.34	433.01	0	58.89	542.62	175.27
734.98	302.80-303.73	CL72:11_C20:4	CL56:0	0	0	0	0	0	0	0	0	0	38.11
734.98	326.80-327.73	CL72:11_C22:6	CL56:0	0	0	0	0	0	0	0	0	0	0
728.02	280.82-281.75	CL72:4_C18:1	CL56:0	2293.33	7064.2	3852.95	3052.58	4099.68	10153.5	1359.71	4063.32	7390.37	5522.76
727.01	282.83-283.76	CL72:5_C18:0	CL56:0	1222.68	1597.65	915.69	862.35	1213.28	2433.89	1186.55	1086.98	3148.43	2107.71
727.01	280.82-281.75	CL72:5_C18:1	CL56:0	732.87	1364.12	800.04	745.63	785.68	1983.01	472.31	1117.07	1669.77	2243.81
727.01	278.80-279.73	CL72:5_C18:2	CL56:0	600.25	2181.79	583.36	723.73	1692.39	6808.81	674.68	1091.32	2367.23	1976.17
726	280.82-281.75	CL72:6_C18:1	CL56:0	1911.28	5175.95	2138.49	1868.35	2455.44	7433.72	1680.82	3772.11	4591.69	4054.07
726	278.80-279.73	CL72:6_C18:2	CL56:0	2281.22	7571.77	2112.55	2788.2	6382.76	25682.2	2397.08	4301.94	7453.46	8559.08
724.99	280.82-281.75	CL72:7_C18:1	CL56:0	514.15	940.63	833.88	425.71	846.86	738.14	345.32	498	1287.8	1446.3
724.99	278.80-279.73	CL72:7_C18:2	CL56:0	859.1	2294.75	960.63	1096.71	1582.58	4864.36	813.56	1531.57	2671.97	2381.8
723.99	278.80-279.73	CL72:8_C18:2	CL56:0	2664.06	7019.35	1808.36	3343.16	4458.01	19788.9	2309.58	5290.09	6127.8	6970.62
722.98	254.80-255.73	CL72:9_C16:0	CL56:0	771.33	994.25	907.09	331.72	1098.61	1284.86	539.69	304.9	3101.75	1518.76
722.98	252.79-253.72	CL72:9_C16:1	CL56:0	209.07	334.89	68.96	0	118.28	0	113.83	87.68	971.54	205.91
722.98	278.80-279.73	CL72:9_C18:2	CL56:0	610.45	1268.24	558.75	980.65	840.5	1824	411.16	1297.75	1529.15	1668.69
722.98	276.79-277.72	CL72:9_C18:3	CL56:0	0	0	0	0	35.08	0	128.34	56.14	173.52	144.82
722.98	302.80-303.73	CL72:9_C20:4	CL56:0	1632.63	3615.79	3729.9	2208.82	2402.5	4734.14	2166.34	3457.23	6286.57	4268.68
735.99	254.80-255.73	CL74:10_C16:0	CL56:0	141.34	353.39	244.06	28.93	164.33	539.9	48.38	190.47	930.71	333.38
735.99	252.79-253.72	CL74:10_C16:1	CL56:0	0	0	0	0	0	0	0	86.81	0	0
735.99	280.82-281.75	CL74:10_C18:1	CL56:0	0	0	79.07	0	73.98	0	0	0	0	65
735.99	278.80-279.73	CL74:10_C18:2	CL56:0	0	207.53	35.34	126.93	114.26	1050.11	0	204.97	3088.23	166.27
735.99	304.82-305.75	CL74:10_C20:3	CL56:0	0	0	0	0	0	0	0	0	0	0
735.99	302.80-303.73	CL74:10_C20:4	CL56:0	606.52	819.53	1075.26	948.48	778.97	1685.69	821.58	1590.62	2262.18	1513.48
735.99	326.80-327.73	CL74:10_C22:6	CL56:0	0	0	0	0	0	0	0	0	0	0
741.03	280.82-281.75	CL74:5_C18:1	CL56:0	441.59	684.93	1183.42	398.11	929.64	2349.21	285.83	602.5	2992.37	1343.1
741.03	278.80-279.73	CL74:5_C18:2	CL56:0	393.77	1161.34	577.42	457.29	486.03	2069.88	355.72	655.34	2811.57	808.07
741.03	308.85-309.78	CL74:5_C20:1	CL56:0	0	0	38.99	0	36.17	0	0	0	0	26.42
740.02	280.82-281.75	CL74:6_C18:1	CL56:0	960.27	2719.66	2609.74	1292.77	1722.91	9204.17	795.14	2153.93	10709.4	2702.88
740.02	278.80-279.73	CL74:6_C18:2	CL56:0	1228.8	4074.43	2224.8	1413.29	1773.65	9518.68	1095.54	2496.13	10715.8	2428.54
740.02	308.85-309.78	CL74:6_C20:1	CL56:0	0	0	0	0	0	0	0	0	0	0
740.02	306.83-307.76	CL74:6_C20:2	CL56:0	0	0	0	0	0	0	0	0	0	0
739.01	280.82-281.75	CL74:7_C18:1	CL56:0	1591.77	2537.16	3671.77	1202.69	2249.96	3486.94	768.97	1757.28	4880.84	2940.9
739.01	278.80-279.73	CL74:7_C18:2	CL56:0	119.68	420.22	132.06	181.4	292	2580.96	0	234.81	8052.21	289.4
739.01	308.85-309.78	CL74:7_C20:1	CL56:0	81.05	0	47.85	0	39.48	0	0	0	0	97.4
739.01	306.83-307.76	CL74:7_C20:2	CL56:0	0	0	0	0	0	0	0	0	0	0
738	278.80-279.73	CL74:8_C18:2	CL56:0	576.68	1714.27	564.57	639.64	831.72	11143.1	237.82	867.2	31695.6	1098.54
738	306.83-307.76	CL74:8_C20:2	CL56:0	0	0	0	0	0	0	0	0	0	0
736.99	280.82-281.75	CL74:9_C18:1	CL56:0	258.88	298.58	466.93	0	307.85	498.98	88.14	134.22	1055.6	494.2
736.99	278.80-279.73	CL74:9_C18:2	CL56:0	1299.36	2915.69	853.19	1252.01	2419.58	6803.22	725.29	2103.04	4143.25	2437.02
736.99	304.82-305.75	CL74:9_C20:3	CL56:0	26.7	0	0	0	29.93	0	0	0	0	52.37
736.99	302.80-303.73	CL74:9_C20:4	CL56:0	163.03	367.34	230.52	210.24	219.67	261.32	229.45	380.56	790.87	543.85
750	280.82-281.75	CL76:10_C18:1	CL56:0	0	59.43	47.76	0	79.58	0	0	53.61	0	218.37
750	278.80-279.73	CL76:10_C18:2	CL56:0	0	0	0	0	133.16	452.3	0	0	498.3	31.59
750	304.82-305.75	CL76:10_C20:3	CL56:0	528.08	1415.53	433.43	756.09	670.91	2318.5	692.06	1264.06	1646	1716.98
750	302.80-303.73	CL76:10_C20:4	CL56:0	4940.06	16720.4	13241.7	8501.27	10470.1	25939.1	4205.76	11843.9	27142	15357.2
750	328.82-329.75	CL76:10_C22:5	CL56:0	0	73.64	210.25	123.71	109.2	156.91	0	182.03	444.17	89.34
750	326.80-327.73	CL76:10_C22:6	CL56:0	0	0	0	0	0	0	0	0	0	0
748.99	280.82-281.75	CL76:11_C18:1	CL56:0	183.65	323.59	432.63	55.43	445.64	322.83	243.76	101.33	1584.19	781.87
748.99	278.80-279.73	CL76:11_C18:2	CL56:0	123.79	164.77	0	0	202.07	0	0	109.95	350.81	107.06
748.99	328.82-329.75	CL76:11_C22:5	CL56:0	229.7	361.6	574.97	267.32	357.04	922.37	226.81	449.12	1079.72	395.19
748.99	326.80-327.73	CL76:11_C22:6	CL56:0	0	0	0	0	0	0	0	0	0	0
747.99	278.80-279.73	CL76:12_C18:2	CL56:0	0	0	0	0	28.84	157.29	0	0	0	15.32
747.99	326.80-327.73	CL76:12_C22:6	CL56:0	0	0	0	0	0	0	0	0	0	0
751.01	282.83-283.76	CL76:9_C18:0	CL56:0	507	877.36	801.27	451.65	788.43	1717.15	404.86	309.15	3020.74	1298.52
751.01	280.82-281.75	CL76:9_C18:1	CL56:0	304.3	336.7	361.99	57.24	528.12	540.3	167.15	134.17	1380.27	514.77
751.01	278.80-279.73	CL76:9_C18:2	CL56:0	241.04	497.47	68.84	150.5	319.05	1137.98	0	145.58	719.81	227.66
751.01	308.85-309.78	CL76:9_C20:1	CL56:0	370.96	231.24	69.91	82.49	252.4	539.45	0	118.27	933.37	298.31
751.01	302.80-303.73	CL76:9_C20:4	CL56:0	1398.7	5500.2	3309.81	1893.15	3059.04	6372.31	1272.66	3156.19	6885.71	4077.26
751.01	326.80-327.73	CL76:9_C22:6	CL56:0	0	0	0	0	0	0	0	0	0	0
762	280.82-281.75	CL78:12_C18:1	CL56:0	127.41	224.95	125.88	73.65	57.87	0	31.8	149.25	709.1	420.29
762	278.80-279.73	CL78:12_C18:2	CL56:0	0	613.33	162.21	135.85	182.45	1322.28	0	212.72	827.42	261.9
762	306.83-307.76	CL78:12_C20:2	CL56:0	0	0	0	0	0	0	0	0	0	0
762	304.82-305.75	CL78:12_C20:3	CL56:0	0	0	0	0	0	0	0	0	0	0
762	326.80-327.73	CL78:12_C22:6	CL56:0	0	601.53	318.94	50.19	0	0	0	402.78	385.76	107.99
760.99	278.80-279.73	CL78:13_C18:2	CL56:0	0	0	0	0	58	0	0	0	647.64	61.58
760.99	304.82-305.75	CL78:13_C20:3	CL56:0	180.08	0	0	0	93.71	161.2	0	74.28	1002.59	100.21
760.99	326.80-327.73	CL78:13_C22:6	CL56:0	0	0	0	0	0	0	0	0	0	0
759.99	278.80-279.73	CL78:14_C18:2	CL56:0	0	0	0	0	0	0	0	0	0	0
759.99	302.80-303.73	CL78:14_C20:4	CL56:0	0	0	0	0	0	0	0	0	0	0
759.99	326.80-327.73	CL78:14_C22:6	CL56:0	0	0	0	0	0	0	0	0	0	0
758.98	278.80-279.73	CL78:15_C18:2	CL56:0	144.98	0	61.11	26.98	145.93	386.34	30.79	69.06	608.3	283.14
758.98	276.79-277.72	CL78:15_C18:3	CL56:0	172.41	0	0	0	115.04	425.73	0	53.72	756.04	162.7
758.98	302.80-303.73	CL78:15_C20:4	CL56:0	102.01	0	28.62	0	102.2	0	0	49.24	470.36	45.18
758.98	326.80-327.73	CL78:15_C22:6	CL56:0	0	0	0	0	0	0	0	0	0	0
771.99	278.80-279.73	CL80:14_C18:2	CL56:0	193.41	559.15	166.37	102.53	359.36	470.09	276.49	218.86	2226.18	228.73
771.99	326.80-327.73	CL80:14_C22:6	CL56:0	177.74	255.64	111.34	37.15	25.58	0	0	174.26	0	106.73
543.257	240.58-241.51	LysoPI14:0	PI31:1	973.59	893.14	840.4	873.5	645.49	654.04	668.41	1335.39	1331.33	761.82
541.241	240.58-241.51	LysoPI14:1	PI31:1	704.68	699.76	420.83	406.54	476.12	434.11	290.53	415.66	1475.19	551.74
539.226	240.58-241.51	LysoPI14:2	PI31:1	775.18	467.1	787.59	1197.19	449.1	512.49	345.12	601.87	1861.12	394
571.288	240.58-241.51	LysoPI16:0	PI31:1	838.04	530.2	412.79	758.08	613.22	584.38	294.84	547.33	1456	548.54
569.273	240.58-241.51	LysoPI16:1	PI31:1	3248.27	2090.31	1130.65	2549.18	2474.64	2268.39	685.74	2127.76	7406.31	2304.66
567.257	240.58-241.51	LysoPI16:2	PI31:1	979.61	308.76	977.93	1126.91	395.89	390.24	510.66	662.89	1630.48	349.2
599.32	240.58-241.51	LysoPI18:0	PI31:1	902.49	583.76	439.88	514.31	473.89	546.54	223.23	470.49	917.85	540.59
597.304	240.58-241.51	LysoPI18:1	PI31:1	299.26	179.89	224.87	226.16	197.86	74.37	79.65	163.79	474.67	183.94
595.288	240.58-241.51	LysoPI18:2	PI31:1	383.8	105.23	206.41	206.37	283.85	697.13	97.68	241.84	808.6	239.06
627.351	240.58-241.51	LysoPI20:0	PI31:1	566.49	287.11	306.32	361.87	301.13	164.25	134.39	230.21	610.81	423
625.335	240.58-241.51	LysoPI20:1	PI31:1	728.28	325.91	362.34	540.01	330.74	331.23	283.88	155.82	383.19	550.74
623.32	240.58-241.51	LysoPI20:2	PI31:1	477.34	253.07	90.84	260.51	306.62	274.2	158.28	218.62	1117.14	346.46
655.382	240.58-241.51	LysoPI22:0	PI31:1	245.5	162.55	137.89	290.07	254.58	350.38	32.77	202.55	309.89	342.84
653.367	240.58-241.51	LysoPI22:1	PI31:1	720.6	808.32	410.25	558.82	522.39	459.59	174.35	368.77	1240.01	390.75
651.351	240.58-241.51	LysoPI22:2	PI31:1	1443.15	563.76	373.81	725.04	1198.66	991.54	230.85	714.84	3915.99	986.67
753.455	240.58-241.51	PI28:0	PI31:1	152.48	32.1	84.25	80.33	61.83	72.53	21.36	37.46	81.94	56.16
751.44	240.58-241.51	PI28:1	PI31:1	307.7	22.52	54.04	124.04	208.8	107.19	32.21	207.58	392.52	317.22
749.424	240.58-241.51	PI28:2	PI31:1	683.42	292.11	140.21	374.52	292.04	132.15	58.15	193.71	856.1	307.76
747.408	240.58-241.51	PI28:3	PI31:1	89.17	18.92	61.67	118.56	30.79	97.39	44.86	42.14	83.69	50.94
745.393	240.58-241.51	PI28:4	PI31:1	54.41	57.51	63.79	51.05	56.74	45.44	85.32	65.94	70.46	83.01
743.377	240.58-241.51	PI28:5	PI31:1	155.97	52.56	42.58	105.8	118.42	56.21	32.23	68.97	237.5	164.69
741.361	240.58-241.51	PI28:6	PI31:1	159.74	82.78	59.82	150.85	86.51	225.56	26.3	87.03	146.82	67.78
781.487	240.58-241.51	PI30:0	PI31:1	132.46	137.25	36.45	92.75	108.16	55.32	62.81	155.7	223.23	138.22
779.471	240.58-241.51	PI30:1	PI31:1	588.15	505.19	714.17	1046.55	444.16	410.37	428.37	850.78	817.09	469.99
777.455	240.58-241.51	PI30:2	PI31:1	2305.83	2736.9	1347.6	3168.81	2328.47	772.84	1234.47	1677.83	2910.88	505.62
775.44	240.58-241.51	PI30:3	PI31:1	27.29	17.56	30.94	40.56	50.26	19.09	5.62	30.07	78.74	103.52
773.424	240.58-241.51	PI30:4	PI31:1	83.95	59.58	11.17	27.91	41.08	51.17	17.35	38.44	112.67	96.89
771.408	240.58-241.51	PI30:5	PI31:1	62.76	36.85	24.85	26.01	46.27	35.27	25.51	22.81	87.25	97.88
769.393	240.58-241.51	PI30:6	PI31:1	87.86	28.55	52.26	51.36	70.81	81.56	22.99	23.34	106.39	66.02
809.518	240.58-241.51	PI32:0	PI31:1	177.47	44.75	161.93	56.58	188.12	34.57	32.66	150.03	159.21	241.42
807.502	240.58-241.51	PI32:1	PI31:1	382.97	493.85	382.81	411.65	350.3	298.79	265.08	359.06	779.85	185.59
805.487	240.58-241.51	PI32:2	PI31:1	3156.73	3588.16	2463.96	4266.28	3351.15	1274.54	1941.55	2306.35	4340.07	658.72
803.471	240.58-241.51	PI32:3	PI31:1	62.17	104.73	227.25	204.53	196.84	167.1	74.62	87.19	130.28	364.27
801.455	240.58-241.51	PI32:4	PI31:1	33.76	45.98	59.5	88.58	53.89	22.22	6.73	18.63	277.99	96.67
799.44	240.58-241.51	PI32:5	PI31:1	22.7	3.65	12.64	12.82	139.44	24.47	11.97	19.34	34.51	46.53
797.424	240.58-241.51	PI32:6	PI31:1	131.09	22.44	32.89	60.82	48.95	45.44	33.96	18.87	34.06	98.71
837.549	240.58-241.51	PI34:0	PI31:1	66.65	162.71	25.1	121.65	69.62	30.09	32.57	42.62	46.36	92.01
835.534	240.58-241.51	PI34:1	PI31:1	387.71	772.16	316.16	635.72	348.37	692.69	148.82	728.76	1474.36	857
833.518	240.58-241.51	PI34:2	PI31:1	1154.89	1734.25	824.16	2187.98	1326.23	3008.53	574.97	1263.41	7442.84	806.24
831.502	240.58-241.51	PI34:3	PI31:1	66.54	42.6	56.06	65.01	47.23	244.47	16.64	23.2	643.03	50.4
829.487	240.58-241.51	PI34:4	PI31:1	39.67	28.09	35.41	28.52	35.02	12.75	41	31.69	94.94	34.51
827.471	240.58-241.51	PI34:5	PI31:1	5.06	23.91	90.5	12.55	100	35.91	19.68	144.91	39.37	125.08
825.455	240.58-241.51	PI34:6	PI31:1	96.6	16.37	58.09	23.96	60.11	16.78	16.75	54.56	62.57	119.96
865.581	240.58-241.51	PI36:0	PI31:1	34.92	66.09	66.14	10.39	33.97	30.55	22.09	31.69	43.6	45.84
863.565	240.58-241.51	PI36:1	PI31:1	112.1	392.56	238.44	477.11	195.92	272.99	93.29	410.31	261.13	328.77
861.549	240.58-241.51	PI36:2	PI31:1	422.45	1106.99	998.22	1370.96	487.42	965.57	391.84	1517.46	1777.01	1042.12
859.534	240.58-241.51	PI36:3	PI31:1	297.76	692.95	290.47	668.64	250.3	751.11	367.16	826.25	930.41	744.53
857.518	240.58-241.51	PI36:4	PI31:1	858.09	1764.1	1016.7	1646.49	807.75	1154.77	1115.01	1876.19	1675.69	1901.31
855.502	240.58-241.51	PI36:5	PI31:1	36.57	75.84	36.98	24.79	40.87	19.44	24.8	53.85	177.25	78.39
853.487	240.58-241.51	PI36:6	PI31:1	76.91	168.74	21.14	62.52	75.27	25.75	107.08	30.31	53.57	75.82
893.612	240.58-241.51	PI38:0	PI31:1	18.56	3.46	21.43	2.58	32.9	78.65	3.41	26.89	21.06	13.26
891.596	240.58-241.51	PI38:1	PI31:1	68.94	14.26	47.73	9.21	28.62	52.62	6.21	13.07	136.23	30.22
889.581	240.58-241.51	PI38:2	PI31:1	74.38	85.19	151.84	94.47	48.7	67.63	50.08	109.03	219.81	222.26
887.565	240.58-241.51	PI38:3	PI31:1	1374.69	1895.88	1676.89	2226.86	1329.14	1281.72	1470.52	1850.17	1435.46	2171.7
885.549	240.58-241.51	PI38:4	PI31:1	11148.4	14084.7	12280.9	12857.8	8734.07	7494.17	10915.9	12089.3	7285.34	13768.7
883.534	240.58-241.51	PI38:5	PI31:1	1611.46	3264.28	1544.16	2950.65	938.87	1340.5	1940.89	2689.51	836.98	1815.03
881.518	240.58-241.51	PI38:6	PI31:1	74.05	89.25	80.39	66.44	39.31	27.03	98.12	97.73	12.36	89.14
921.643	240.58-241.51	PI40:0	PI31:1	1.9	7.83	6.96	5.09	31.01	4.65	2.42	26.52	25.77	7.92
919.628	240.58-241.51	PI40:1	PI31:1	18.46	27.65	0	10.03	14.3	14.89	0	4.12	37.42	13.18
917.612	240.58-241.51	PI40:2	PI31:1	19.48	8.54	13.7	6.04	33.96	35.7	6.62	14.39	108.62	30.66
915.596	240.58-241.51	PI40:3	PI31:1	75.7	48.27	19.68	9.86	78.63	89.61	19.55	38.76	488.5	103.51
913.581	240.58-241.51	PI40:4	PI31:1	300.75	259.48	232.59	289.88	201.97	212.72	43.59	328.19	194.04	432.14
911.565	240.58-241.51	PI40:5	PI31:1	53.72	71.02	109.08	129.52	55.84	23.92	89.36	226.93	18.21	168.05
909.549	240.58-241.51	PI40:6	PI31:1	34.15	87.73	65.57	23.43	42.56	17.27	39.34	54.56	48.33	101.3
949.674	240.58-241.51	PI42:0	PI31:1	9.96	10.59	18.63	0	13.6	12.46	9.95	11.22	24.97	14.98
947.659	240.58-241.51	PI42:1	PI31:1	5.11	7.02	35.62	7.35	17.49	18.84	15.68	0	51.81	19.7
945.643	240.58-241.51	PI42:2	PI31:1	26.28	78.53	69.22	31.52	47.87	27.46	54.27	11.75	26.72	40.58
943.628	240.58-241.51	PI42:3	PI31:1	90.98	118.3	78.41	31.89	77.13	40.92	227.05	24.98	188.65	102.87
941.612	240.58-241.51	PI42:4	PI31:1	36.32	74.05	23.46	33.26	23.83	24.62	9.82	26.22	81.05	38.47
939.596	240.58-241.51	PI42:5	PI31:1	90.8	42.58	8.18	33.25	17.34	25.49	9.25	45.9	44.57	67.14
937.581	240.58-241.51	PI42:6	PI31:1	30.39	7.75	5.25	24.89	20.72	22.68	5.7	22.17	10.47	17.49
977.706	240.58-241.51	PI44:0	PI31:1	4.16	7.64	2.67	3.82	15.63	0	2.75	4.85	12.87	7.23
975.69	240.58-241.51	PI44:1	PI31:1	22.52	8.7	28.1	14.91	26.37	3.14	5.08	0	35.53	28.78
973.674	240.58-241.51	PI44:2	PI31:1	39.56	8.32	5.5	9.37	16.04	25.63	2.57	8.84	39.27	38.06
971.659	240.58-241.51	PI44:3	PI31:1	21.69	22.03	3.43	24.09	16.05	7.75	0	5.8	27.96	43.22
969.643	240.58-241.51	PI44:4	PI31:1	293.24	390.5	205.24	176.63	171.58	219.81	180.09	123.09	178.52	240.13
967.628	240.58-241.51	PI44:5	PI31:1	848.49	891.94	403.08	545.68	470.77	576.7	464.31	660.83	632.99	629.8
965.612	240.58-241.51	PI44:6	PI31:1	77.05	82.46	15.22	134.74	47.4	62.21	19.67	53.69	37.84	124.85
468.309	183.65-184.57	LysoPC14:0	DLPC	2.14	2.59	5	4.48	2.44	2.13	7.34	4.3	4.56	3.52
466.293	183.65-184.57	LysoPC14:1	DLPC	0.49	0	0	0	0	0	0	0	0.58	1.64
464.278	183.65-184.57	LysoPC14:2	DLPC	0	0	0	1.84	0	0	0	0	0	0
496.34	183.65-184.57	LysoPC16:0	DLPC	45.21	114.52	157.72	107.89	142.56	239.4	67.37	233.28	303.6	160.58
494.325	183.65-184.57	LysoPC16:1	DLPC	4.87	7.26	7.75	7.9	2.92	2.57	16.39	8.12	6.29	6.17
492.309	183.65-184.57	LysoPC16:2	DLPC	0.96	0.81	0	0	0	0	0	0	1.6	0.92
524.372	183.65-184.57	LysoPC18:0	DLPC	34.99	95.58	80.43	77.56	105.72	161.57	39.72	152.34	143.17	90.2
522.356	183.65-184.57	LysoPC18:1	DLPC	32.42	88.64	58.39	91.66	52.08	138.33	75.43	84.04	253.63	69.23
520.659	183.65-184.57	LysoPC18:2	DLPC	30.75	58.06	47.31	62.01	64.54	201.52	123.74	55.94	508.46	66.77
552.403	183.65-184.57	LysoPC20:0	DLPC	1.08	2.39	1.91	2.04	1.61	2.02	2.62	1.25	4.43	2.35
550.387	183.65-184.57	LysoPC20:1	DLPC	3.92	10.09	4.79	12.47	7.56	10.57	12.47	8.53	11.85	11.18
548.372	183.65-184.57	LysoPC20:2	DLPC	6.81	14.41	7.36	20.07	23.56	22.09	31.74	14.63	20.73	21.34
580.434	183.65-184.57	LysoPC22:0	DLPC	1.25	2.79	3.09	1.75	0.71	1.75	3.27	0	3.12	2.41
578.419	183.65-184.57	LysoPC22:1	DLPC	1.78	1.96	1.66	2.32	0	0.82	3.26	0	2.24	1.97
576.403	183.65-184.57	LysoPC22:2	DLPC	0	0	0	0	0	0	0.9	0	1.77	0
426.262	284.81-285.74	LysoPE14:0	PE31:1	12.55	10.55	10.18	22.02	15.11	13.19	27.01	19.39	17.3	16.24
424.246	282.80-283.73	LysoPE14:1	PE31:1	31.55	35.48	28.29	50.24	25.75	38.24	46.61	65.36	33.69	45.41
422.231	280.78-281.71	LysoPE14:2	PE31:1	4.46	10.41	8.19	13.98	6.9	3.59	14.74	11.17	6.83	5.15
454.293	312.85-313.77	LysoPE16:0	PE31:1	19.74	53.36	43.22	78.85	29.18	141.33	32.14	87.45	297.49	71.18
452.278	310.83-311.76	LysoPE16:1	PE31:1	10.99	15.24	16.27	27.03	7.55	7.64	55.36	36.13	17.32	20.77
450.262	308.81-309.74	LysoPE16:2	PE31:1	8.84	8.95	20.86	19.05	6.11	7.31	40.32	32.34	12.06	13.83
482.325	340.88-341.81	LysoPE18:0	PE31:1	60.32	97.69	56.6	112.48	59.6	129.3	67.23	135.35	136.59	132.71
480.309	338.86-339.79	LysoPE18:1	PE31:1	101.68	244.44	93.62	247.25	115.72	238.13	301.39	253.43	353.46	193.44
478.293	336.85-337.77	LysoPE18:2	PE31:1	83.61	233.71	70.26	253.62	163.67	526.06	376.59	247.38	793.45	195.91
510.356	368.91-369.84	LysoPE20:0	PE31:1	3.51	5.49	5.92	9.51	4.57	8.48	9.91	9.75	11.65	9.02
508.34	366.89-367.82	LysoPE20:1	PE31:1	9.25	26.69	19.95	48.74	35.4	90.13	37.63	60.01	90.73	94.87
506.325	364.88-365.81	LysoPE20:2	PE31:1	11.78	27.25	27.48	68.45	75.44	146.34	57.98	66.03	55.36	99.33
538.387	396.94-397.87	LysoPE22:0	PE31:1	5.45	6.49	6.98	7.11	6.55	5.5	11.87	9.89	9.77	5.4
536.372	394.92-395.85	LysoPE22:1	PE31:1	4.62	10.48	10.39	17.84	6.48	10.66	23.35	8.41	9.41	11.38
534.356	392.91-393.84	LysoPE22:2	PE31:1	7.31	12.04	12.37	27.47	14.33	10.37	19.63	23.03	14.88	14.99
692.559	183.65-184.57	PC(O-)30:0	DLPC	53.35	45.06	108.73	62.63	50.11	36.82	69.03	65.24	87.46	71.05
690.544	183.65-184.57	PC(O-)30:1	DLPC	201.15	227.83	369.98	258.36	181.33	145.68	228.51	311.23	301.67	269.9
688.528	183.65-184.57	PC(O-)30:2	DLPC	6.86	7.12	11.24	8.65	6.98	8.14	12.66	10.45	17.1	10.49
686.512	183.65-184.57	PC(O-)30:3	DLPC	2.78	5.21	4.44	3.92	2.89	5.24	4.66	7.12	4.91	4.42
684.497	183.65-184.57	PC(O-)30:4	DLPC	2.24	2.18	3.99	4.34	2.35	4.88	3.82	3.91	3.28	1.92
682.481	183.65-184.57	PC(O-)30:5	DLPC	0.92	3	2.93	0	2.12	2.85	4.12	0	4.72	2.16
680.465	183.65-184.57	PC(O-)30:6	DLPC	3.74	6.62	13.8	8.91	4.15	6.28	13.73	5.56	14.44	7.57
720.591	183.65-184.57	PC(O-)32:0	DLPC	359.54	618.63	816.79	433.61	333.95	401.43	317.53	640.78	420.65	546.25
718.575	183.65-184.57	PC(O-)32:1	DLPC	1235.19	1194.55	1407.33	968.91	957.46	816.83	923.1	1228.72	1068.37	1122.53
716.559	183.65-184.57	PC(O-)32:2	DLPC	270.58	391.09	271.02	235.39	122.26	78.25	237.11	328.88	219.94	271.49
714.544	183.65-184.57	PC(O-)32:3	DLPC	14.43	18.05	13.34	14.33	9.57	10.59	15.64	18.82	18.1	16.89
712.528	183.65-184.57	PC(O-)32:4	DLPC	2.56	3.19	3.89	3.42	2.53	4.58	3.8	4.37	4.87	4.49
710.512	183.65-184.57	PC(O-)32:5	DLPC	1.97	3.7	3.45	2.16	2.06	3.04	2.73	0	4.75	2.91
708.497	183.65-184.57	PC(O-)32:6	DLPC	28.62	37.29	67.18	41.59	23.32	28.5	45.24	50.59	47.18	78.68
748.622	183.65-184.57	PC(O-)34:0	DLPC	170.09	388.92	445.69	216.44	171.63	310.87	135.46	426.44	180.57	293.34
746.606	183.65-184.57	PC(O-)34:1	DLPC	795.84	1595.71	1518.35	988.13	999.64	1413.65	801.97	1662.47	890.06	1322.83
744.591	183.65-184.57	PC(O-)34:2	DLPC	1845.21	4119.39	2094.44	1987.16	2495.2	3419.67	1767.68	2824.34	1792.34	2826.56
742.575	183.65-184.57	PC(O-)34:3	DLPC	2564.86	3624.59	2035.47	2155.92	3776.8	3699.69	2419	3558.54	2604.74	4245.62
740.559	183.65-184.57	PC(O-)34:4	DLPC	121.27	163.05	100.01	91.39	161.05	134.9	123.26	155.91	171.03	234.66
738.544	183.65-184.57	PC(O-)34:5	DLPC	12.9	20.87	11.99	8.66	9.43	8.16	12.15	14.11	14.92	15.24
736.528	183.65-184.57	PC(O-)34:6	DLPC	159.06	280.26	200.61	168.44	82.69	176.35	92.71	263.05	134.37	224.92
776.653	183.65-184.57	PC(O-)36:0	DLPC	42.68	132.24	116.06	52.4	34.83	77.02	43.44	88.19	86.47	67.6
774.638	183.65-184.57	PC(O-)36:1	DLPC	263.9	743.12	799.92	413.02	327.83	600.25	312.33	658.39	543.38	465.82
772.622	183.65-184.57	PC(O-)36:2	DLPC	601.43	1681.84	894.67	814.05	1027.02	1336.31	527.17	1090.46	853.62	931.51
770.606	183.65-184.57	PC(O-)36:3	DLPC	1210.03	2261.81	1249.58	1027.76	1935.89	1929.61	992.58	1563.31	1160.13	1635.8
768.591	183.65-184.57	PC(O-)36:4	DLPC	1915.89	3265.94	3790.76	1935.22	2419.04	2189.24	1633.75	2732.99	2484.63	3209.57
766.575	183.65-184.57	PC(O-)36:5	DLPC	3511.95	3296.25	6713.13	3074.68	3002.83	1559.3	2831.17	3245.53	4258.23	5345.81
764.559	183.65-184.57	PC(O-)36:6	DLPC	446.85	539.58	571.72	271.04	189.61	151.66	429.72	403.68	544.02	599.78
804.685	183.65-184.57	PC(O-)38:0	DLPC	49.88	97.32	79.2	33.46	25.09	45.11	35.66	61	61.25	51.56
802.669	183.65-184.57	PC(O-)38:1	DLPC	159.16	286.72	361.5	201.99	122.3	228.45	172.53	318.19	203.27	203.88
800.653	183.65-184.57	PC(O-)38:2	DLPC	147.5	239.94	335.47	160.42	153.21	275.22	147.8	235.4	430.5	184.32
798.638	183.65-184.57	PC(O-)38:3	DLPC	85.72	218.46	233.83	177.66	112.82	434.16	85.9	192.46	916.81	205.43
796.622	183.65-184.57	PC(O-)38:4	DLPC	386.59	840.78	1002.43	539.74	538.9	804.54	294.38	741.84	1093.52	790.54
794.606	183.65-184.57	PC(O-)38:5	DLPC	1177.3	1789.99	2425.76	1161.67	1298.61	1232.9	924.97	1561.44	1633.86	1733.3
792.591	183.65-184.57	PC(O-)38:6	DLPC	1329.46	1284.02	1751.84	868.69	661.54	451.2	767.4	942.97	1168.71	1358.3
832.716	183.65-184.57	PC(O-)40:0	DLPC	84.71	276.99	117.01	92.32	36.3	111.06	53.09	158.35	161.27	100.63
830.7	183.65-184.57	PC(O-)40:1	DLPC	49.98	202.56	103.36	60.57	29.86	90.59	30.29	100.1	115.76	82.61
828.685	183.65-184.57	PC(O-)40:2	DLPC	29.64	103.21	93.95	54.85	25.07	75.1	24.43	71.62	89.63	55.97
826.669	183.65-184.57	PC(O-)40:3	DLPC	22.16	81.85	51.73	38.16	19.58	45.81	15.96	42.17	58.15	32.15
824.653	183.65-184.57	PC(O-)40:4	DLPC	36.67	134.26	110.51	57.11	39.89	94.13	24.52	86.96	63.68	65.87
822.638	183.65-184.57	PC(O-)40:5	DLPC	73.17	186.8	137.23	91.51	61.3	99.27	37.78	134.38	91.87	112.01
820.622	183.65-184.57	PC(O-)40:6	DLPC	113.35	212.93	173.21	89.72	80.09	104.82	50.02	143.07	126.58	125.8
860.747	183.65-184.57	PC(O-)42:0	DLPC	6.14	17.74	13.78	8.99	3.86	9.95	4.65	9.04	17.53	6.21
858.732	183.65-184.57	PC(O-)42:1	DLPC	6.02	20.77	18.52	12.9	6.1	18.67	6.04	14.34	15.91	10.71
856.716	183.65-184.57	PC(O-)42:2	DLPC	7.9	39.96	43.27	16.53	10.69	27.94	7.09	30.44	20.02	18.54
854.7	183.65-184.57	PC(O-)42:3	DLPC	14.28	52.49	34.96	21.26	13.58	25.89	6.57	30.27	23.72	21.42
852.685	183.65-184.57	PC(O-)42:4	DLPC	9.17	51.81	28.86	15.17	13.71	29.13	6.84	19.91	23.36	18.59
850.669	183.65-184.57	PC(O-)42:5	DLPC	10.77	48.75	32.71	20.63	12.22	27.85	8.04	35.61	35.46	24.47
848.653	183.65-184.57	PC(O-)42:6	DLPC	16.78	50.3	24.37	20.59	11.18	21.92	9.06	27.82	38.12	17.94
888.778	183.65-184.57	PC(O-)44:0	DLPC	0.72	3.05	1.35	1.8	0	0.92	0	0	3.82	0
886.763	183.65-184.57	PC(O-)44:1	DLPC	0	3.25	3.71	2.93	0	1.02	0	0	3.03	0.7
884.747	183.65-184.57	PC(O-)44:2	DLPC	0.78	3.72	2.71	2.59	0	2.07	0	0	4.61	1.54
882.732	183.65-184.57	PC(O-)44:3	DLPC	2.48	8.03	6.35	4.48	1.96	7.32	2.15	3.98	8.33	3.69
880.716	183.65-184.57	PC(O-)44:4	DLPC	3.73	16.99	11.87	6.23	3.61	14.53	0	9.42	12.18	8.32
878.7	183.65-184.57	PC(O-)44:5	DLPC	8.66	33.83	28.46	15.33	12.36	29.54	4.59	27.75	25.36	22.41
876.685	183.65-184.57	PC(O-)44:6	DLPC	5.73	28.92	17.57	15.28	8.2	16.59	3.43	17.85	21.93	15.47
678.507	183.65-184.57	PC28:0	DLPC	28.37	52.91	112.93	53.49	36.19	49.84	64.47	67.82	71.18	79.03
676.492	183.65-184.57	PC28:1	DLPC	143.09	202.88	351.12	211.61	130.53	160.09	195.83	299.81	196.21	253.73
674.476	183.65-184.57	PC28:2	DLPC	8.84	12.14	16.75	17.52	13.48	24.08	16.71	15.81	35.92	16.52
672.46	183.65-184.57	PC28:3	DLPC	0.46	1.85	1.51	1.73	0	2.31	0	0	4.02	0
670.445	183.65-184.57	PC28:4	DLPC	0.51	0	0	1.34	0	0	0	0	1.92	0
668.429	183.65-184.57	PC28:5	DLPC	1.21	1.9	3.1	3.19	0	3.37	4.01	0	4	1.85
666.413	183.65-184.57	PC28:6	DLPC	4.67	9.38	19.78	15.14	5.96	17.82	16.03	10	28.59	11.12
706.539	183.65-184.57	PC30:0	DLPC	562.42	838.99	1478.61	936.58	549.71	613.84	784.29	1135.86	850.58	1546
704.523	183.65-184.57	PC30:1	DLPC	2010.71	4986.31	3330.66	2797.43	1986.58	2914.34	2089.95	4872.43	1939.26	3594.47
702.507	183.65-184.57	PC30:2	DLPC	317.02	327.07	413.11	184.02	360.34	233.78	302.24	365.03	316.13	299.63
700.492	183.65-184.57	PC30:3	DLPC	3.02	4.53	5.05	5.66	2.82	4.11	4.08	4.29	7.43	5.07
698.476	183.65-184.57	PC30:4	DLPC	1.66	6.08	3.9	7.48	1.85	4.34	3.78	1.32	5.79	3.07
696.46	183.65-184.57	PC30:5	DLPC	1.28	2.22	3.64	2.03	0	2.32	3.72	0	4.64	1.91
694.445	183.65-184.57	PC30:6	DLPC	5	7.32	15.77	10.39	6.06	10.4	11.9	7.59	16.64	8.97
734.57	183.65-184.57	PC32:0	DLPC	2980.54	5054.82	4381.74	2893.18	1506.89	3159.84	1635.49	4907.15	2271.34	4418.8
732.554	183.65-184.57	PC32:1	DLPC	2789.2	3490.02	5210.27	2681.79	1184.4	1531.37	3033.8	4004.24	2326.87	3600.56
730.539	183.65-184.57	PC32:2	DLPC	388.22	442.31	523.17	313.19	289.11	290.88	370.33	585.08	391.12	473.61
728.523	183.65-184.57	PC32:3	DLPC	22.86	25.81	30.34	19.7	22.02	26.22	24.74	32.61	29.83	31.68
726.507	183.65-184.57	PC32:4	DLPC	2.41	5.33	5.07	4.13	2.92	5.89	4.13	3.55	7.42	4.77
724.492	183.65-184.57	PC32:5	DLPC	2.39	5.26	4.67	3.91	2.57	5.58	4.77	4.06	6.93	4.11
722.476	183.65-184.57	PC32:6	DLPC	23.02	47.49	49.96	26.47	18.53	30.06	21.69	40	34.68	41.42
762.601	183.65-184.57	PC34:0	DLPC	1294.03	3244.02	2885.38	1552.73	1015.81	1987.54	965.29	2573.64	1612.99	2079.97
760.586	183.65-184.57	PC34:1	DLPC	15792.1	37135.3	30731.2	20039.6	14264	24322.5	11914.9	29206.5	20789	27608.1
758.57	183.65-184.57	PC34:2	DLPC	15041.7	29042.8	22787.6	13650.3	21315.5	26422.1	12115.7	30916.8	23920.8	23982.1
756.554	183.65-184.57	PC34:3	DLPC	773.45	929.62	932.11	784.09	620.69	738.54	609.89	1284.74	1175.68	973.28
754.539	183.65-184.57	PC34:4	DLPC	51.91	71.22	159.09	92.71	64.57	58.73	68.17	126.73	131.37	131.34
752.523	183.65-184.57	PC34:5	DLPC	20.86	22.89	30.87	13.81	13.16	12.78	24.04	24.38	26.8	31.22
750.507	183.65-184.57	PC34:6	DLPC	19.09	53.56	32.81	17.2	14.55	29.96	17.93	36.62	18.63	26.22
790.633	183.65-184.57	PC36:0	DLPC	769.2	935.53	773.71	378.02	358.02	578.2	398.05	718.13	603.18	607.32
788.617	183.65-184.57	PC36:1	DLPC	3713.97	7769.52	5528	3016.79	3968.94	8404.12	2877.76	6862.55	3953.13	5732.66
786.601	183.65-184.57	PC36:2	DLPC	9615.1	16353	9368.04	6739.35	14424.9	18477.3	6904.62	13954.6	9747.14	11786.8
784.586	183.65-184.57	PC36:3	DLPC	4849.18	7462.63	6835.73	5098.03	5158.25	8188.02	3550.94	8005.21	8744.88	8157.17
782.57	183.65-184.57	PC36:4	DLPC	3703.44	10029.7	14361.8	7536.02	5138.64	10582.6	2887.47	8745.31	14486.2	10359.3
780.554	183.65-184.57	PC36:5	DLPC	596.19	1590.22	1277.89	601.36	282.22	634.79	467.75	963.16	2194.54	1637.97
778.539	183.65-184.57	PC36:6	DLPC	40.78	65.35	56.92	30.56	14.71	34.44	33.73	50.24	103.23	67.35
818.664	183.65-184.57	PC38:0	DLPC	156.1	206.82	160.4	85.29	63.75	102.99	68.32	128.11	148.84	101.58
816.648	183.65-184.57	PC38:1	DLPC	330.74	1326.13	987.17	396.83	288.53	948.53	210.95	1068.03	536.39	704.77
814.633	183.65-184.57	PC38:2	DLPC	788.17	2996.3	1803.56	854.87	711.93	2116.38	446.63	2394.95	1275.07	1636.2
812.617	183.65-184.57	PC38:3	DLPC	798.1	2731.18	1860.44	982.81	1121.81	1845.18	592.36	2048.35	1657.89	1605.47
810.601	183.65-184.57	PC38:4	DLPC	2042.34	6629.09	5541.5	2930.62	3040.11	4621.82	1486.34	4711.37	4310.26	4121.8
808.586	183.65-184.57	PC38:5	DLPC	1144.82	3537.64	2733.17	1980.01	1168.11	2104.96	854.04	3105.47	1599.2	2587.32
806.57	183.65-184.57	PC38:6	DLPC	559.13	2700.91	1681.54	847.97	563.47	756.79	339.16	2219.06	1295	1430.62
846.695	183.65-184.57	PC40:0	DLPC	10.26	26.25	17.2	11.15	6.93	14.37	8.29	15.26	29.09	12.44
844.679	183.65-184.57	PC40:1	DLPC	8.03	31.93	40.18	17.76	7.83	27.8	5.46	26.33	38.63	20.16
842.664	183.65-184.57	PC40:2	DLPC	10.34	68.18	47.77	19.28	11.05	37.14	6.94	46.87	37.68	27.3
840.648	183.65-184.57	PC40:3	DLPC	14.06	62.84	47.96	21.22	14.86	36.38	11.88	41.01	31.58	27.6
838.633	183.65-184.57	PC40:4	DLPC	46.74	179.57	159.83	90.99	67.37	145.69	28.36	120.61	79.06	105.1
836.617	183.65-184.57	PC40:5	DLPC	99.7	409.95	320.47	184.11	133.69	257.66	83.71	290.58	195	231.88
834.601	183.65-184.57	PC40:6	DLPC	193.07	696.9	453.49	234.93	144.64	252.3	119.95	523.53	324.17	274.81
874.726	183.65-184.57	PC42:0	DLPC	3.77	18.65	11.73	10.03	3.31	6.96	2.62	10.12	14.93	8
872.711	183.65-184.57	PC42:1	DLPC	5.31	17.56	9.49	7.02	2.68	8.51	3.45	7.71	11.36	7.33
870.695	183.65-184.57	PC42:2	DLPC	12.04	24.48	6.71	5.61	2.53	5.42	4.46	10.06	11.12	6.98
868.679	183.65-184.57	PC42:3	DLPC	3.41	9.85	6.18	4.45	2.27	3.7	2.66	5.37	7.45	3.36
866.664	183.65-184.57	PC42:4	DLPC	2.83	13.29	9.64	6.23	2.61	8.01	1.25	5.7	7.82	4.93
864.648	183.65-184.57	PC42:5	DLPC	6.68	20.61	10.41	9.03	4.51	9.39	3.83	11.45	13.17	7.36
862.633	183.65-184.57	PC42:6	DLPC	6.12	21.42	13.12	9.48	2.93	12.47	3.66	10.82	18.03	7.19
902.758	183.65-184.57	PC44:0	DLPC	1.67	6.3	4.18	3.33	1.73	2.97	0	4.22	5.24	2.61
900.742	183.65-184.57	PC44:1	DLPC	0.73	5.86	4.82	3.2	1.31	2.7	0	0	5.38	2.07
898.726	183.65-184.57	PC44:2	DLPC	1.62	4.17	3.3	3.5	0	2.56	0	0	4.32	1.7
896.711	183.65-184.57	PC44:3	DLPC	2	4.11	2.26	2.5	0	0.8	0	0	4.12	0
894.695	183.65-184.57	PC44:4	DLPC	3.77	7.33	2.75	2.42	0	0.97	0	0	4.24	1.49
892.679	183.65-184.57	PC44:5	DLPC	1.82	5.01	3.33	2.75	1.29	1.4	0	0	5.29	1.78
890.664	183.65-184.57	PC44:6	DLPC	1.46	4.86	3.53	1.98	1.43	0	0	0	5.12	0
650.512	509.06-509.99	PE(O-)30:0	PE31:1	12.19	16.88	17.78	12.93	13.08	23.01	19.04	17.58	23.43	21.25
648.497	507.05-507.98	PE(O-)30:1	PE31:1	9.81	16.35	11.55	23.34	12.5	28.08	15.83	13.05	24.79	29.88
646.481	505.03-505.96	PE(O-)30:2	PE31:1	5.24	10.35	6.36	10.57	5.36	14.1	11.02	12.19	15.81	10.93
644.465	503.02-503.95	PE(O-)30:3	PE31:1	4.54	6.18	6.54	4.89	2.89	6.16	6.46	0	7.92	12.4
642.45	501.00-501.93	PE(O-)30:4	PE31:1	1.95	1.09	5.98	3.59	7.06	1.16	7.31	2.14	3.37	4.49
640.434	498.99-499.92	PE(O-)30:5	PE31:1	2.45	5.46	4.41	4.85	3.21	5.4	8.42	4.71	7.49	5.92
638.419	496.97-497.90	PE(O-)30:6	PE31:1	3.75	12.48	11.65	11.67	10.53	10.2	16.58	14.5	13.35	12.98
678.544	537.10-538.03	PE(O-)32:0	PE31:1	630.77	631.12	707.51	631.16	684.63	622.49	646.32	623.82	635.98	660.66
674.512	533.06-533.99	PE(O-)32:2	PE31:1	11.66	17.84	23.51	19.64	12.87	19.01	19.21	17.28	29.27	18.18
672.497	531.05-531.98	PE(O-)32:3	PE31:1	2.22	2.23	3.73	5.12	1.47	3.19	6.52	1.92	6.42	4.83
670.481	529.03-529.96	PE(O-)32:4	PE31:1	0	1.25	2.34	8.08	2.66	3.87	2.85	0	5.77	3.99
668.465	527.02-527.95	PE(O-)32:5	PE31:1	2.42	2.95	3.58	3.07	1	3.71	6.12	6.57	4.46	5.38
666.45	525.00-525.93	PE(O-)32:6	PE31:1	2.21	5.7	7.5	8.35	2.94	4.95	9.19	9.7	7.66	7.66
706.575	565.13-566.06	PE(O-)34:0	PE31:1	7.82	20.66	22.18	25.03	15.01	19.9	17.87	25.83	15.91	22.49
704.559	563.11-564.04	PE(O-)34:1	PE31:1	38.56	86.94	93.21	68.46	42.46	60.72	46.52	97.53	65.16	68.4
702.544	561.10-562.03	PE(O-)34:2	PE31:1	62.89	122.15	103.61	96.62	62.64	98.52	54.97	134.5	81.08	97.15
700.528	559.08-560.01	PE(O-)34:3	PE31:1	79.62	156.21	73.6	115.12	122.1	184.01	90.37	127.33	82.6	124.34
698.512	557.06-557.99	PE(O-)34:4	PE31:1	151.49	146.24	114.12	102.94	117.16	148.77	129.27	114.66	151.14	128.03
696.497	555.05-555.98	PE(O-)34:5	PE31:1	1.61	6.1	4.39	6.49	0	0.85	3.01	5.13	5.82	3.01
694.481	553.03-553.96	PE(O-)34:6	PE31:1	6.64	17.01	12.53	7.8	6	9.49	13.28	9.98	10.05	20.54
734.606	593.16-594.09	PE(O-)36:0	PE31:1	10.56	22.96	28.2	15.78	9.09	22.45	15.81	26.67	27.44	15.36
732.591	591.14-592.07	PE(O-)36:1	PE31:1	76.46	118.94	165.37	116.74	56.64	130.07	61.49	158.76	114.18	99.14
730.575	589.13-590.06	PE(O-)36:2	PE31:1	95.4	187.18	144.71	124.47	91.72	208	88.51	155.76	238.59	117.82
728.559	587.11-588.04	PE(O-)36:3	PE31:1	110.98	213.23	123.6	130.2	107.68	239.86	80.09	162.74	110.54	160.37
726.544	585.10-586.03	PE(O-)36:4	PE31:1	115.37	366.21	240.9	239.43	146.21	265.4	126.72	306.04	191.49	283.62
724.528	583.08-584.01	PE(O-)36:5	PE31:1	283.33	424.5	519.25	348.93	261.64	232.16	303.87	433.96	334.38	424.11
722.512	581.06-581.99	PE(O-)36:6	PE31:1	51.02	88.52	50.72	30.78	25.56	33.29	50.05	65.58	38.39	75.78
762.638	621.19-622.12	PE(O-)38:0	PE31:1	47	136.01	92.54	58.56	31.63	78.57	29.57	100.66	145.07	79.11
760.622	619.17-620.10	PE(O-)38:1	PE31:1	34.03	49.65	36.58	31.78	13.02	21.16	32.93	40.35	44.71	30.69
758.606	617.16-618.09	PE(O-)38:2	PE31:1	27.5	41.59	42.2	28.83	21.41	38.45	30.07	48.41	50.92	25.82
756.591	615.14-616.07	PE(O-)38:3	PE31:1	24.2	77.51	80.47	61.52	32.69	96.29	29.16	91.5	142.18	63.27
754.575	613.13-614.06	PE(O-)38:4	PE31:1	122.86	437.04	487.99	328.78	193.72	437.07	118.3	468.42	505.6	320.19
752.559	611.11-612.04	PE(O-)38:5	PE31:1	307.37	609.06	604.44	428.3	363.02	555.15	237.06	684.34	490.64	536.66
750.544	609.10-610.03	PE(O-)38:6	PE31:1	314.2	382.79	397.34	355.09	232.92	291.55	194.74	507.95	307.02	393.08
636.46	495.01-495.94	PE28:0	PE31:1	11.25	15.68	16.99	28.81	13.55	18.36	21.88	14.86	18.19	21.81
634.445	493.00-493.93	PE28:1	PE31:1	9.1	13.56	14.57	11.3	7.31	15.69	18.09	22.75	22.29	15.35
632.429	490.98-491.91	PE28:2	PE31:1	6.7	10.39	12.84	14.1	10.18	25.2	12.65	15.95	29.28	18.58
630.413	488.97-489.89	PE28:3	PE31:1	0.96	4.54	5.63	3.44	2.43	5.56	3.28	2.23	6.44	4.32
628.398	486.95-487.88	PE28:4	PE31:1	0.86	3.05	2.98	3.46	5.56	3	5.85	4.32	2.96	3.32
626.382	484.93-485.86	PE28:5	PE31:1	1.35	2.57	3.96	6	4.67	4.81	5.75	6.9	5.93	4.92
624.367	482.92-483.85	PE28:6	PE31:1	4.04	7.47	11.34	14.09	9.49	21.99	6.45	6.84	30.02	7.32
664.492	523.04-523.97	PE30:0	PE31:1	9.2	16.94	26.85	30.93	12.2	17.66	20.71	17.74	29.85	38.15
662.476	521.03-521.96	PE30:1	PE31:1	23.11	24.88	33.94	39.84	28.2	31.38	30.82	34.22	31.55	42.16
660.46	519.01-519.94	PE30:2	PE31:1	7.4	7.3	7.18	13.7	6.55	9.82	14.27	9.3	15.52	9.34
658.445	517.00-517.93	PE30:3	PE31:1	1.62	5.31	4.26	0	4.2	5.75	1.91	8.41	7.26	7.27
656.429	514.98-515.91	PE30:4	PE31:1	2.76	7.48	6.45	0	3.29	6.18	4.16	4.03	6.01	1.82
654.413	512.97-513.89	PE30:5	PE31:1	0.81	1.79	3.35	0	3.71	3.96	5.47	2.01	3	4.75
652.398	510.95-511.88	PE30:6	PE31:1	4.58	11.9	7.89	12.08	5.21	10.14	19.9	6.96	15.12	8.11
692.523	551.08-552.00	PE32:0	PE31:1	51.37	140.43	125.11	118.56	49.14	92.34	80.14	120.42	125.99	121.66
690.507	549.06-549.99	PE32:1	PE31:1	156.69	173.54	337.42	306.54	67.31	105.34	164.18	210.38	203.14	188.1
688.492	547.04-547.97	PE32:2	PE31:1	11.67	31.99	46.61	42.43	14.53	38.21	26.24	44.11	64.18	37.6
686.476	545.03-545.96	PE32:3	PE31:1	2.9	6.1	8.3	11.86	3.8	10.51	10.03	9.5	12.15	5.56
684.46	543.01-543.94	PE32:4	PE31:1	2.85	5.4	9.9	3.94	3.48	5.34	5.99	2.01	7.1	6.13
682.445	541.00-541.93	PE32:5	PE31:1	2.8	4.78	4.2	9.73	2.01	3.81	5.62	4.45	3.64	3.92
680.429	538.98-539.91	PE32:6	PE31:1	17.5	20.43	20.14	13.18	11.97	13.04	20.31	16.17	19.05	18.87
720.554	579.11-580.03	PE34:0	PE31:1	128.4	380.54	383.27	217.17	134.25	223.59	95.45	324.42	284.4	239.72
718.539	577.09-578.02	PE34:1	PE31:1	1566.03	4596.22	3761.54	2264.22	1205.6	2656.13	1294.4	3538.7	3292.55	2693.91
716.523	575.08-576.00	PE34:2	PE31:1	961.82	2243.07	1479.36	1279.02	828.02	2568.9	842.22	1913.08	5331.91	1595.54
714.507	573.06-573.99	PE34:3	PE31:1	76.36	146.3	152.95	163.29	61.35	326.28	66.82	153.87	905.92	142.06
712.492	571.04-571.97	PE34:4	PE31:1	8.77	35.35	40.88	23.32	15.17	40.51	15.15	39.85	67.46	39.9
710.476	569.03-569.96	PE34:5	PE31:1	3.97	9.61	15.56	5.88	4.13	4.27	6.27	12.14	11.65	10.95
708.46	567.01-567.94	PE34:6	PE31:1	3.19	9.42	7.66	12.27	4	5.98	9.72	9.24	5.13	10.2
748.586	607.14-608.07	PE36:0	PE31:1	304.93	295.94	295.22	181.95	168.02	206.4	180.37	311.74	171.18	177.64
746.57	605.12-606.05	PE36:1	PE31:1	2457.1	2489.59	2334.91	1669.1	1368.65	1885.2	1508.09	2586.09	1629.16	1450.73
744.554	603.11-604.03	PE36:2	PE31:1	3023.56	4696.77	3409.72	2740.76	2742.73	3969.38	2661.88	4214.14	3281.2	2770.72
742.539	601.09-602.02	PE36:3	PE31:1	1020.51	2205.33	1979.96	1467.71	1094.3	3064.18	942.87	2538	3892.7	1643.09
740.523	599.08-600.00	PE36:4	PE31:1	827.92	4659.09	3238.91	1974.17	977.11	3657.54	843.55	3411.79	7209.41	2439.81
738.507	597.06-597.99	PE36:5	PE31:1	119.02	458.93	318.71	278.62	81.6	743.92	156.28	421.63	1963.68	309.4
736.492	595.04-595.97	PE36:6	PE31:1	12.27	33.2	29.35	27.19	11.95	86.68	21.23	40.95	224.39	32.78
776.617	635.17-636.10	PE38:0	PE31:1	55.96	138.07	82.93	47.45	33.61	56.89	29.77	103.37	67.67	66.91
774.601	633.15-634.08	PE38:1	PE31:1	100.65	158.73	135.41	90.66	63.7	102.41	57.6	129.82	77.61	75.73
772.586	631.14-632.07	PE38:2	PE31:1	145.39	304.77	245.26	166.22	107.68	212.79	134.95	279.38	164.72	158.95
770.57	629.12-630.05	PE38:3	PE31:1	703.28	1397.37	1346.25	837.29	651.96	1003.27	692.66	1332.23	842.64	954.13
768.554	627.11-628.03	PE38:4	PE31:1	3405.97	6468.02	7952.03	4398.22	3053.04	5161.79	2665.47	6599.1	4118.97	4942.26
766.539	625.09-626.02	PE38:5	PE31:1	983.21	3604.3	3677.24	1988.68	1135.32	3133.09	1075.85	3711.1	2267.41	2530.59
764.523	623.08-624.00	PE38:6	PE31:1	610.88	2780.93	1465.85	755.44	348.63	880.98	354.66	2022	1105.5	1015.66
804.648	663.20-664.13	PE40:0	PE31:1	7.52	12.12	14.77	6.29	7.38	9.61	11.7	9.68	9.37	9.75
802.633	661.18-662.11	PE40:1	PE31:1	14.67	20.99	26.37	23.37	4.95	16.87	10.72	21.25	21.74	13.16
800.617	659.17-660.10	PE40:2	PE31:1	21.42	43.14	31.96	24.8	12.93	28.82	12.98	36.27	39.15	17.02
798.601	657.15-658.08	PE40:3	PE31:1	21.36	65.59	112.73	54.96	27.77	58.75	21.28	62.86	39.85	51.27
796.586	655.14-656.07	PE40:4	PE31:1	124.88	400.87	701.76	338.52	168.95	370.78	93.81	419.12	260.35	290
794.57	653.12-654.05	PE40:5	PE31:1	260.5	755.45	926	537.98	326.36	589.83	239.02	857.62	567.69	494.45
792.554	651.11-652.03	PE40:6	PE31:1	518.16	1047.4	970.09	546.29	261.62	460.19	319.01	996.65	577.4	516.64
832.679	691.23-692.16	PE42:0	PE31:1	0	6.48	3.44	5.38	1.39	2.05	3.23	2.18	2.67	3.73
830.664	689.22-690.15	PE42:1	PE31:1	3.23	8.28	6.51	4.48	0	4.54	3.93	5.37	4.87	1.88
828.648	687.20-688.13	PE42:2	PE31:1	5.37	7.95	4.94	5.33	3.97	5.39	0.88	10.16	11.58	4.8
826.633	685.18-686.11	PE42:3	PE31:1	6.87	10.15	9.18	8.3	6.69	6.87	6.4	9.05	5.97	9.21
824.617	683.17-684.10	PE42:4	PE31:1	6.56	24.47	25.51	11.99	6.12	13.62	5.86	18.86	10.26	15.81
822.601	681.15-682.08	PE42:5	PE31:1	14.65	39.76	33.83	14.9	11.43	18.29	8.64	38.22	20.64	22.93
820.586	679.14-680.07	PE42:6	PE31:1	10.87	31.61	31.18	19.47	6.59	25.62	10.78	36.01	17.66	23.07
860.711	719.26-720.19	PE44:0	PE31:1	2.6	5.76	2.14	3.14	0	0	0	2.04	2.03	0
858.695	717.25-718.18	PE44:1	PE31:1	0	2.72	1.69	0	0	0	0	0	2.03	0
856.679	715.23-716.16	PE44:2	PE31:1	1.1	3.17	0	0	0	2.11	0	0	1.09	0
854.664	713.22-714.15	PE44:3	PE31:1	2.16	0	1.88	0	0	0	0	0	0	0
852.648	711.20-712.13	PE44:4	PE31:1	1.83	3.06	2.87	0	0	1.82	0	1.24	0	0
850.633	709.18-710.11	PE44:5	PE31:1	0.62	2.96	3.53	0	0	2.67	0	1.43	3.75	0
848.617	707.17-708.10	PE44:6	PE31:1	1.82	2.24	3.1	2.61	2.35	0	0.79	0	0	0
778.575	637.13-638.06	PE(O-)40:6	PE31:1	99.295	288.135	247.45	113.83	82.635	175.135	50.725	237.6	126.905	157.385

## Sheet: normalized data
		Participants	35		39		49		44		47
		Surgery	Before	After	Before	After	Before	After	Before	After	Before	After
ion	Standardized name	standard_ion
SM32:0	SM 32:0;O2	C12SM	0.103753	0.106284	0.163429	0.132514	0.111286	0.0609511	0.116544	0.172849	0.179359	0.15727
SM34:0	SM 34:0;O2	C12SM	1.46943	2.0424	1.66104	1.76781	1.43806	1.55097	1.06956	2.62394	2.4086	2.52926
SM36:0	SM 36:0;O2	C12SM	0.183335	0.199324	0.217702	0.151342	0.2037	0.179456	0.156062	0.353089	0.3702	0.318097
SM38:0	SM 38:0;O2	C12SM	0.124727	0.108392	0.170458	0.137364	0.143399	0.128795	0.152452	0.237617	0.18386	0.205788
SM40:0	SM 40:0;O2	C12SM	0.512838	0.353526	0.478842	0.479652	0.529615	0.494502	0.34921	0.672939	0.649366	0.571909
SM42:0	SM 42:0;O2	C12SM	0.178319	0.296418	0.393741	0.228075	0.230059	0.319284	0.119414	0.495597	0.573354	0.423052
SM44:0	SM 44:0;O2	C12SM	0.00627603	0.0136975	0.0192979	0.00805867	0.00960485	0.010534	0.00409378	0.0174168	0.0206905	0.0150198
SM44:1	SM 44:1;O2	C12SM	0.0159117	0.0679634	0.123087	0.0472677	0.0342549	0.0670279	0.0112994	0.120859	0.135041	0.0814653
SM44:2	SM 44:2;O2	C12SM	0.0304702	0.103232	0.14433	0.0709163	0.0449189	0.0951592	0.0166168	0.215675	0.190424	0.15998
SM44:3	SM 44:3;O2	C12SM	0.0148152	0.0502825	0.0654057	0.0355314	0.0321125	0.0533764	0.00611801	0.0915439	0.102202	0.0690711
Cer32:1	Cer 32:1;O2	C17Cer	0.261727	0.240044	0.116838	0.185452	0.338818	0.128564	0.242651	0.169382	0.177005	0.15806
Cer32:1(-H2O)	Cer 32:1;O2	C17Cer	0.237976	0.270631	0.143989	0.1828	0.328274	0.159216	0.205505	0.188915	0.19755	0.131733
Cer34:1	Cer 34:1;O2	C17Cer	2.00784	1.36303	1.00866	1.49384	1.54966	0.873848	1.16798	1.38522	1.42458	1.3253
Cer34:1(-H2O)	Cer 34:1;O2	C17Cer	1.53165	1.08865	0.883857	1.12848	1.52792	0.826536	1.17742	1.05	1.08849	1.16246
Cer36:1	Cer 36:1;O2	C17Cer	0.314805	0.2842	0.207662	0.157906	0.353959	0.207356	0.225264	0.228404	0.304899	0.345624
Cer36:1(-H2O)	Cer 36:1;O2	C17Cer	0.359087	0.286145	0.188208	0.180924	0.558165	0.250941	0.344406	0.27512	0.275749	0.31046
Cer38:1	Cer 38:1;O2	C17Cer	0.234313	0.245064	0.191346	0.1788	0.276711	0.112403	0.246926	0.235908	0.18709	0.220144
Cer38:1(-H2O)	Cer 38:1;O2	C17Cer	0.160844	0.180176	0.107296	0.156807	0.266384	0.152676	0.20345	0.222251	0.172296	0.197727
Cer40:1	Cer 40:1;O2	C17Cer	0.734832	0.560247	0.526668	0.402508	0.582213	0.300652	0.376597	0.546675	0.530452	0.475946
Cer40:1(-H2O)	Cer 40:1;O2	C17Cer	0.625456	0.488335	0.367314	0.500194	0.647064	0.350399	0.413139	0.392838	0.407518	0.391361
Cer40:2	Cer 40:2;O2	C17Cer	0.154684	0.255699	0.0881117	0.125745	0.152426	0.0912623	0.136016	0.144755	0.140625	0.108823
Cer40:2(-H2O)	Cer 40:2;O2	C17Cer	0.146635	0.194374	0.0966175	0.122462	0.164486	0.12569	0.221079	0.158232	0.149459	0.109246
Cer42:1	Cer 42:1;O2	C17Cer	0.649767	0.587456	0.633041	0.612708	0.661483	0.304037	0.405949	0.670676	0.585481	0.621217
Cer42:1(-H2O)	Cer 42:1;O2	C17Cer	0.49478	0.472413	0.46893	0.394508	0.430172	0.236266	0.265023	0.45671	0.468693	0.355943
Cer42:2(-H2O)	Cer 42:2;O2	C17Cer	0.833522	0.893087	0.669308	0.545469	0.584813	0.494453	0.292305	0.840807	0.76482	0.752386
Cer44:1	Cer 44:1;O2	C17Cer	0.0901975	0.1064	0.0481384	0.0432091	0.190003	0.0486269	0.0380978	0.12667	0.0630092	0.0934359
CerP32:1	CerP 32:1;O2	C17Cer	8.49718	5.78361	3.9667	2.73957	13.96	5.43708	5.44358	3.57018	4.69556	1.01698
CerP34:1(-H2O)	CerP 34:1;O2	C17Cer	0.104173	0.118712	0.0857403	0.112807	0.174091	0.0880351	0.130835	0.101343	0.0996187	0.0842462
CerP36:1(-H2O)	CerP 36:1;O2	C17Cer	0.145352	0.211776	0.134745	0.139283	0.171684	0.128478	0.094882	0.243672	0.192361	0.167024
CerP38:1(-H2O)	CerP 38:1;O2	C17Cer	0	0.0811834	0.0441481	0.0444692	0.0583272	0.0576996	0.0246382	0.0452022	0.0626133	0.0645539
CerP42:1(-H2O)	CerP 42:1;O2	C17Cer	0.0582341	0.0960107	0.0442049	0.0543301	0.0889472	0.0636425	0.0568446	0.0301294	0	0.0515528
DHCer28:1(-H2O)	DHCer 28:1;O2	C17Cer	0.240566	0.255442	0.126537	0.114697	0.418256	0.210437	0.209251	0.155351	0.166503	0.104842
DHCer34:0(-H2O)	DHCer 34:0;O2	C17Cer	0.296443	0.397065	0.257278	0.513249	0.745062	0.333922	0.286852	0.240466	0.43771	0.37987
DHCer36:0	DHCer 36:0;O2	C17Cer	0.123491	0.143486	0.0477124	0.101774	0.16386	0.0648481	0.142618	0.0803776	0.0933678	0.0804207
DHCer36:0(-H2O)	DHCer 36:0;O2	C17Cer	0.246048	0.269082	0.29789	0.429864	0.755269	0.503477	0.38474	0.37643	0.546767	0.609613
DHCer36:1(-H2O)	DHCer 36:1;O2	C17Cer	0.174656	0.243119	0.111457	0.113232	0.384796	0.14543	0.157407	0.1108	0.218699	0.160361
DHCer38:1(-H2O)	DHCer 38:1;O2	C17Cer	0.0912707	0.20085	0.0834682	0.108323	0.252783	0.117214	0.154823	0.106584	0.170546	0.107016
DHCer40:0(-H2O)	DHCer 40:0;O2	C17Cer	0.540718	0.696395	0.813808	1.55349	1.58237	1.34699	0.711034	1.14405	1.30111	1.1123
DHCer40:1(-H2O)	DHCer 40:1;O2	C17Cer	0.107322	0.184136	0.0766096	0.186302	0.206372	0.133837	0.241291	0.175437	0.124435	0.107905
DHCer42:0(-H2O)	DHCer 42:0;O2	C17Cer	0.208952	0.325281	0.387478	1.00182	0.879458	0.652999	0.318726	0.584911	0.530494	0.733865
DHCer42:1(-H2O)	DHCer 42:1;O2	C17Cer	0.25979	0.556741	0.505155	1.59841	0.787983	0.898362	0.409499	1.00062	0.913362	1.31989
DHCer44:1(-H2O)	DHCer 44:1;O2	C17Cer	0.110845	0.181492	0.0880407	0.0923816	0.241686	0.0846618	0.0938548	0.0948808	0.116746	0.120285
HexCer28:1	HexCer 28:1	C8GC	0.010079	0.0144313	0.00867627	0.0133188	0.014636	0.00690495	0.00794586	0.0140474	0.0118767	0.00933089
HexCer28:1(-H2O)	HexCer 28:1;O2	C8GC	0.0108489	0.00995865	0.00401863	0.00597807	0.013986	0.00454241	0.00741714	0.00896883	0.00685517	0.00525127
HexCer28:2(-H2O)	HexCer 28:2;O2	C8GC	0.0072326	0.00962087	0.00569424	0.00874732	0.0134324	0.00453023	0.00726608	0.00543664	0.00843873	0.00914737
HexCer30:1(-H2O)	HexCer 30:1;O2	C8GC	0.0161917	0.0135461	0.00881827	0.0119268	0.0136731	0.00969372	0.0104686	0.00931065	0.0142104	0.0127047
HexCer30:2(-H2O)	HexCer 30:2;O2	C8GC	0.0166116	0.0140702	0.00924427	0.0106667	0.013986	0.0067101	0.0100758	0.0109709	0.0166483	0.00993789
HexCer32:1(-H2O)	HexCer 32:1;O2	C8GC	0.00886577	0.0111933	0.0115731	0.0100221	0.0178376	0.00711198	0.00830841	0.0132335	0.014523	0.0116742
HexCer32:2(-H2O)	HexCer 32:2;O2	C8GC	0.0116421	0.0172384	0.0121411	0.0177437	0.0186079	0.0103148	0.0130669	0.011736	0.0141479	0.0146104
HexCer34:1(-H2O)	HexCer 14:1;O2/20:0	C8GC	0.0250575	0.0349193	0.0376303	0.0353849	0.0322088	0.0221519	0.0163298	0.0569057	0.0478611	0.049393
HexCer34:2(-H2O)	HexCer 34:2;O2	C8GC	0.00944904	0.011764	0.00842066	0.00877662	0.0140342	0.00690495	0.00833862	0.0123057	0.0117726	0.0147233
HexCer36:1(-H2O)	HexCer 36:1;O2	C8GC	0.0123187	0.0162483	0.00809406	0.00906966	0.0131194	0.00703891	0.00672226	0.0125824	0.0173567	0.0148927
HexCer36:2(-H2O)	HexCer 36:2;O2	C8GC	0.00517947	0.0120436	0.00629065	0.00326742	0.00787165	0.00554101	0.00607269	0.00688533	0.00785531	0.00770751
HexCer38:1(-H2O)	HexCer 38:2;O2	C8GC	0.0108489	0.00922486	0.00860527	0.00848358	0.00967707	0.00456677	0.0133539	0.0175144	0.0133978	0.0179983
HexCer38:2(-H2O)	HexCer 38:2;O2	C8GC	0.00319634	0.00913168	0.00400443	0.00512824	0.00912341	0.00794008	0.00515121	0.00651095	0.00810535	0.0100791
HexCer40:1(-H2O)	HexCer 40:1;O2	C8GC	0.0424623	0.0197076	0.0267388	0.0282493	0.0255889	0.0200085	0.0328258	0.0338081	0.0489238	0.0640034
HexCer40:2(-H2O)	HexCer 40:2;O2	C8GC	0.0058794	0.00609167	0.00447303	0.00388281	0.00811237	0.00345856	0.00477356	0.00418328	0.00806368	0.00852626
HexCer42:1(-H2O)	HexCer 42:1;O2	C8GC	0.0286038	0.0191253	0.0223936	0.0409087	0.022291	0.0166474	0.024034	0.0461301	0.041381	0.0735884
HexCer42:2(-H2O)	HexCer 42:2;O2	C8GC	0.0300269	0.0173665	0.0194967	0.0419051	0.0128305	0.0161359	0.0191244	0.0483601	0.0399642	0.0567053
HexCer44:2(-H2O)	HexCer 44:2;O2	C8GC	0.00485284	0.0137558	0.00741246	0.0149305	0.0102789	0.00837849	0.0202272	0.0353219	0.014002	0.0118718
HexDHCer28:0(-H2O)	HexCer 28:0;O2	C8GC	0.0088191	0.0123464	0.00538184	0.00904036	0.012999	0.0070998	0.0087767	0.0103199	0.0100223	0.0083004
HexDHCer36:0(-H2O)	HexCer 36:0;O2	C8GC	0.00846914	0.00823481	0.00570844	0.00678393	0.00505519	0.00597942	0.00496994	0.00737365	0.00775113	0.00773574
HexDHCer38:0(-H2O)	HexCer 38:0;O2	C8GC	0.00300969	0.00564906	0.00208742	0.00433703	0.00693283	0.00189977	0.00419952	0.00384146	0.00260455	0.00690288
HexDHCer40:0(-H2O)	HexCer 40:0;O2	C8GC	0.00375628	0.00531128	0.00417483	0.0103444	0.00604215	0.00155879	0.00611801	0.00952226	0.00375055	0.00494071
HexDHCer40:1(-H2O)	HexCer 40:1;O2	C8GC	0.00321967	0.00548599	0.00245662	0.00420516	0.00645138	0.00214334	0.00338379	0.00320664	0.00520909	0.00422078
HexDHCer42:0(-H2O)	HexCer 42:0;O2	C8GC	0.00198313	0.00515986	0.00231462	0.0999568	0.00394786	0.00379955	0.00782501	0.0910556	0.00698018	0.207764
HexDHCer42:1(-H2O)	HexCer 42:1;O2	C8GC	0.00387294	0.00708171	0.00465764	0.0129378	0.00296089	0.00300798	0.00542312	0.0132661	0.00662597	0.0249577
CL68:3_C16:0	CL68:3_C16:0	CL56:0	2.66486	1.60405	1.53378	0.673177	2.30367	3.45072	1.15224	1.36079	7.06886	2.85384
CL68:3_C18:1	CL68:3_C18:1	CL56:0	5.1582	6.67234	5.83721	4.28141	7.19478	10.2563	3.01142	5.61198	15.2511	5.90793
CL68:4_C16:0	CL68:4_C16:0	CL56:0	2.49907	2.51794	1.84655	1.34237	2.64324	3.68909	1.13481	2.14672	5.20251	2.40884
CL68:4_C18:1	CL68:4_C18:1	CL56:0	17.116	21.8795	11.8999	13.4335	19.446	33.3542	12.3117	18.7946	36.2506	23.7137
CL68:4_C18:2	CL68:4_C18:2	CL56:0	0.647901	0.959921	0.294567	0.729881	1.63302	3.62516	0.298196	1.22152	2.83004	1.34215
CL68:5_C16:0	CL68:5_C16:0	CL56:0	4.79526	2.72879	2.73352	2.13517	5.34574	5.52157	2.17871	2.01781	14.9291	6.40392
CL68:5_C18:1	CL68:5_C18:1	CL56:0	1.36943	1.89736	1.68311	1.3012	1.8774	5.54756	0.634339	1.53398	9.70992	2.31618
CL68:5_C18:2	CL68:5_C18:2	CL56:0	6.00716	6.51086	2.94485	3.76261	9.72993	22.8707	2.98217	5.7033	19.1254	7.80124
CL68:6_C18:2	CL68:6_C18:2	CL56:0	20.569	28.1918	6.80199	15.8379	39.1109	83.1053	11.7016	25.3162	62.6925	29.9289
CL70:2_C16:0	CL70:2_C16:0	CL56:0	4.2034	8.68443	8.78728	3.78889	7.16079	13.4102	2.83725	8.67512	24.0077	9.01149
CL70:2_C18:1	CL70:2_C18:1	CL56:0	10.091	25.6577	25.3159	11.914	17.4033	38.5646	6.94081	26.5102	80.6987	20.4239
CL70:3_C16:0	CL70:3_C16:0	CL56:0	3.26951	2.94736	3.12595	1.36039	4.44808	5.47362	1.45331	1.85793	15.8938	5.2242
CL70:3_C18:1	CL70:3_C18:1	CL56:0	0.281885	0.71849	1.40953	0.462274	1.51564	1.12808	0.32001	0.735118	2.21136	1.70119
CL70:4_C16:0	CL70:4_C16:0	CL56:0	2.6454	3.54495	4.06274	1.7676	4.82111	11.907	1.47439	3.51822	36.4094	5.67832
CL70:4_C18:1	CL70:4_C18:1	CL56:0	1.49799	1.95453	1.98012	1.57311	1.77663	2.23253	0.957491	2.37959	5.8939	2.97544
CL70:4_C18:2	CL70:4_C18:2	CL56:0	4.70329	11.1961	7.10358	4.71162	7.83703	32.6735	3.43267	10.278	92.9023	9.26798
CL70:5_C16:0	CL70:5_C16:0	CL56:0	4.02249	1.80553	7.69055	1.02269	7.4759	3.75096	1.20768	1.58408	9.91645	7.41781
CL70:5_C18:1	CL70:5_C18:1	CL56:0	0.75499	0.400116	0.892761	0.314991	1.45753	1.58692	0.137346	0.473053	4.57042	2.19622
CL70:5_C18:2	CL70:5_C18:2	CL56:0	0.940051	1.01122	0.505041	0.725163	1.55372	3.32193	0.457204	0.780597	8.2442	1.46832
CL70:6_C16:0	CL70:6_C16:0	CL56:0	1.0044	0.494112	0.588907	0.309482	1.06303	1.372	0.360222	0.265386	4.60767	1.12702
CL70:6_C18:2	CL70:6_C18:2	CL56:0	1.33252	2.19507	1.36151	2.34305	3.22092	6.89601	0.877066	2.79424	8.12527	2.27191
CL70:7_C18:2	CL70:7_C18:2	CL56:0	1.1567	1.20056	0.606998	1.4474	0.649327	3.85788	0.537207	0.846325	11.9709	1.16781
CL72:10_C20:4	CL72:10_C20:4	CL56:0	29.6087	31.0181	34.6049	25.3767	48.2344	44.9722	27.2863	39.6217	97.4868	44.3549
CL72:4_C18:1	CL72:4_C18:1	CL56:0	10.7011	16.4561	10.9425	8.94535	19.7378	24.7299	4.10801	13.228	30.7977	15.5922
CL72:5_C18:0	CL72:5_C18:0	CL56:0	5.70526	3.72174	2.60058	2.52705	5.84129	5.928	3.58485	3.53863	13.1204	5.95062
CL72:5_C18:1	CL72:5_C18:1	CL56:0	3.41971	3.17773	2.27213	2.18501	3.78263	4.82984	1.42696	3.63659	6.95839	6.33487
CL72:5_C18:2	CL72:5_C18:2	CL56:0	2.80088	5.0825	1.65675	2.12084	8.14795	16.5836	2.03837	3.55276	9.8649	5.57925
CL72:6_C18:1	CL72:6_C18:1	CL56:0	8.9184	12.0574	6.07336	5.47506	11.8216	18.1056	5.07816	12.28	19.1348	11.4457
CL72:6_C18:2	CL72:6_C18:2	CL56:0	10.6446	17.6385	5.99969	8.17061	30.7296	62.5517	7.24215	14.0049	31.0606	24.1645
CL72:7_C18:1	CL72:7_C18:1	CL56:0	2.39912	2.19121	2.36824	1.24751	4.07718	1.79782	1.04329	1.62123	5.36662	4.08329
CL72:7_C18:2	CL72:7_C18:2	CL56:0	4.00873	5.34564	2.72821	3.21383	7.61927	11.8477	2.45796	4.98599	11.1348	6.72445
CL72:8_C18:2	CL72:8_C18:2	CL56:0	12.431	16.3516	5.13578	9.79688	21.4629	48.1981	6.97779	17.2217	25.5362	19.6799
CL72:9_C16:0	CL72:9_C16:0	CL56:0	3.59917	2.31611	2.57616	0.97208	5.28922	3.12942	1.63053	0.992594	12.9258	4.28786
CL72:9_C18:2	CL72:9_C18:2	CL56:0	2.84848	2.95438	1.58686	2.87372	4.04656	4.44255	1.24221	4.22479	6.37239	4.71115
CL72:9_C20:4	CL72:9_C20:4	CL56:0	7.61817	8.42302	10.593	6.47278	11.5667	11.5305	6.54503	11.2549	26.1979	12.0516
CL74:10_C16:0	CL74:10_C16:0	CL56:0	0.65952	0.823225	0.693136	0.0847772	0.791161	1.31499	0.146168	0.62007	3.87852	0.94122
CL74:10_C20:4	CL74:10_C20:4	CL56:0	2.83014	1.9091	3.05376	2.77945	3.75032	4.10568	2.48219	5.17822	9.42712	4.27295
CL74:5_C18:1	CL74:5_C18:1	CL56:0	2.06054	1.59555	3.36094	1.16663	4.47572	5.72176	0.863561	1.96142	12.47	3.79193
CL74:5_C18:2	CL74:5_C18:2	CL56:0	1.83741	2.70535	1.63989	1.34005	2.33997	5.04142	1.07472	2.13344	11.7166	2.28139
CL74:6_C18:1	CL74:6_C18:1	CL56:0	4.4808	6.33547	7.41172	3.78836	8.29489	22.4178	2.40231	7.01206	44.6291	7.63094
CL74:6_C18:2	CL74:6_C18:2	CL56:0	5.73382	9.49142	6.31848	4.14154	8.53917	23.1838	3.30989	8.12608	44.6556	6.85641
CL74:7_C18:1	CL74:7_C18:1	CL56:0	7.4275	5.91034	10.4279	3.52439	10.8323	8.49282	2.32324	5.72078	20.3398	8.30294
CL74:8_C18:2	CL74:8_C18:2	CL56:0	2.6909	3.99341	1.60339	1.87442	4.00428	27.1402	0.718511	2.82315	132.084	3.10147
CL74:9_C18:2	CL74:9_C18:2	CL56:0	6.06306	6.79213	2.42308	3.66892	11.649	16.57	2.19127	6.84639	17.2661	6.88035
CL74:9_C20:4	CL74:9_C20:4	CL56:0	0.760729	0.855722	0.654682	0.616092	1.05759	0.636473	0.693223	1.2389	3.29577	1.53543
CL76:10_C20:3	CL76:10_C20:3	CL56:0	2.46412	3.29749	1.23095	2.21566	3.23007	5.64696	2.09088	4.11511	6.85933	4.84749
CL76:10_C20:4	CL76:10_C20:4	CL56:0	23.0513	38.9503	37.6067	24.9123	50.4078	63.1774	12.7066	38.5575	113.108	43.3575
CL76:11_C18:1	CL76:11_C18:1	CL56:0	0.856946	0.753806	1.22868	0.162433	2.14552	0.786288	0.736457	0.329877	6.60175	2.20743
CL76:11_C22:5	CL76:11_C22:5	CL56:0	1.07182	0.84235	1.63293	0.783361	1.71896	2.24653	0.685247	1.4621	4.49949	1.11573
CL76:9_C18:0	CL76:9_C18:0	CL56:0	2.36576	2.04382	2.27562	1.32353	3.79587	4.18231	1.22318	1.00643	12.5883	3.66606
CL76:9_C18:1	CL76:9_C18:1	CL56:0	1.41992	0.784346	1.02806	0.167737	2.54261	1.31596	0.505	0.436787	5.75196	1.45333
CL76:9_C20:4	CL76:9_C20:4	CL56:0	6.5266	12.8128	9.39993	5.54773	14.7276	15.5205	3.84501	10.2749	28.6946	11.5112
CL80:14_C18:2	CL80:14_C18:2	CL56:0	0.902488	1.30254	0.472494	0.300456	1.73013	1.14496	0.835342	0.712493	9.2771	0.645765
LysoPI14:0	LPI 14:0	PI31:1	4.54296	2.08058	2.38675	2.55973	3.10769	1.59299	2.01943	4.34733	5.54802	2.15082
LysoPI14:1	LPI 14:1	PI31:1	3.28817	1.6301	1.19517	1.19133	2.29226	1.05732	0.877761	1.35317	6.14752	1.55771
LysoPI14:2	LPI(2)*	PI31:1	3.61714	1.08811	2.23677	3.50827	2.16218	1.24823	1.04269	1.95937	7.7558	1.11237
LysoPI16:0	LPI 16:0	PI31:1	3.91046	1.23511	1.17233	2.2215	2.95232	1.42332	0.890782	1.78182	6.06755	1.54867
LysoPI16:1	LPI 16:1	PI31:1	15.1571	4.8694	3.21107	7.47018	11.9141	5.52491	2.07178	6.92687	30.8641	6.50666
LysoPI16:2	LPI 16:2	PI31:1	4.57105	0.719259	2.77734	3.30232	1.906	0.950472	1.54283	2.15802	6.79466	0.985884
LysoPI18:0	LPI 18:0	PI31:1	4.21119	1.35987	1.24927	1.50715	2.28153	1.33116	0.674431	1.53167	3.82493	1.52623
LysoPI18:1	LPI 18:1	PI31:1	1.3964	0.419055	0.638636	0.662745	0.95259	0.181136	0.240642	0.533214	1.97808	0.519311
LysoPI18:2	LPI 18:2	PI31:1	1.79088	0.245134	0.586209	0.604752	1.36659	1.69794	0.295115	0.787304	3.36966	0.674929
LysoPI20:0	LPI 20:0	PI31:1	2.64335	0.668825	0.869955	1.06043	1.44978	0.400049	0.406024	0.749443	2.54541	1.19424
LysoPI20:1	LPI 20:1	PI31:1	3.39829	0.75921	1.02905	1.58246	1.59234	0.806747	0.857669	0.507268	1.59686	1.55488
LysoPI20:2	LPI 20:2	PI31:1	2.22736	0.589529	0.257988	0.763405	1.47621	0.667844	0.478202	0.711712	4.65543	0.978148
LysoPI22:0	LPI 22:0	PI31:1	1.14555	0.378662	0.391611	0.850028	1.22567	0.853389	0.099006	0.659396	1.2914	0.967928
LysoPI22:1	LPI 22:1	PI31:1	3.36246	1.88299	1.16512	1.63758	2.51503	1.11938	0.526753	1.20052	5.16746	1.10319
LysoPI22:2	LPI 22:2	PI31:1	6.73402	1.31328	1.06163	2.12467	5.7709	2.415	0.697453	2.32714	16.319	2.78563
PI28:0	PI 28:0	PI31:1	0.711501	0.0747772	0.239272	0.235401	0.297678	0.176655	0.0645337	0.12195	0.341466	0.158554
PI28:1	PI 28:1	PI31:1	1.43579	0.0524605	0.153475	0.36349	1.00526	0.261073	0.0973141	0.675771	1.63574	0.895596
PI28:2	PI 28:2	PI31:1	3.18897	0.680473	0.398199	1.0975	1.40602	0.321866	0.175685	0.630618	3.5676	0.868888
PI28:3	PI 28:3	PI31:1	0.416084	0.0440743	0.175144	0.347431	0.148237	0.237204	0.135533	0.137186	0.348759	0.143817
PI28:4	PI 28:4	PI31:1	0.253888	0.13397	0.181165	0.149598	0.273173	0.110674	0.257772	0.214666	0.293626	0.234359
PI28:5	PI 28:5	PI31:1	0.727786	0.122439	0.120928	0.310039	0.570129	0.136906	0.0973745	0.22453	0.989728	0.464963
PI28:6	PI(6)*	PI31:1	0.745378	0.192837	0.16989	0.442055	0.416499	0.549376	0.0794586	0.283324	0.611839	0.191361
PI30:0	PI 30:0	PI31:1	0.618084	0.319725	0.103519	0.271797	0.520732	0.134738	0.189764	0.506877	0.930261	0.390232
PI30:1	PI 30:1	PI31:1	2.74442	1.17684	2.02826	3.06684	2.13839	0.999501	1.29421	2.76969	3.40504	1.32691
PI30:2	PI 30:2	PI31:1	10.7594	6.37563	3.82721	9.28596	11.2103	1.88234	3.72963	5.46213	12.1304	1.4275
PI30:3	PI 30:3	PI31:1	0.12734	0.0409062	0.0878703	0.118858	0.241975	0.0464958	0.0169794	0.0978921	0.328131	0.292264
PI30:4	PI 30:4	PI31:1	0.391727	0.138792	0.031723	0.0817881	0.197778	0.12463	0.0524185	0.12514	0.469527	0.273546
PI30:5	PI 30:5	PI31:1	0.29285	0.0858424	0.0705745	0.0762203	0.222765	0.0859039	0.0770718	0.0742573	0.363595	0.276341
PI30:6	PI 30:6	PI31:1	0.409972	0.0665075	0.14842	0.150507	0.340912	0.198648	0.0694583	0.0759827	0.443356	0.186392
PI32:0	PI 32:0	PI31:1	0.828109	0.104246	0.459885	0.165803	0.905697	0.084199	0.0986737	0.488419	0.663472	0.681592
PI32:1	PI 32:1	PI31:1	1.78701	1.15043	1.08719	1.20631	1.68651	0.727735	0.80087	1.16891	3.24985	0.52397
PI32:2	PI 32:2	PI31:1	14.7299	8.35865	6.9977	12.502	16.134	3.10428	5.86589	7.50826	18.0863	1.85974
PI32:3	PI 32:3	PI31:1	0.290097	0.243969	0.645395	0.59936	0.947679	0.40699	0.225445	0.283845	0.542913	1.02843
PI32:4	PI 32:4	PI31:1	0.157531	0.107111	0.168981	0.259577	0.259451	0.0541192	0.0203329	0.0606495	1.15846	0.272925
PI32:5	PI 32:5	PI31:1	0.105923	0.00850271	0.0358979	0.037568	0.671329	0.0595993	0.0361642	0.0629609	0.143813	0.131366
PI32:6	PI 32:6	PI31:1	0.611691	0.0522742	0.0934083	0.178228	0.235668	0.110674	0.102601	0.0614308	0.141937	0.278684
PI34:0	PI 34:0	PI31:1	0.311002	0.379034	0.0712845	0.356486	0.335183	0.0732875	0.0984018	0.138748	0.193195	0.259768
PI34:1	PI 34:1	PI31:1	1.80913	1.79875	0.897901	1.86293	1.67721	1.68712	0.449621	2.37246	6.14406	2.41954
PI34:2	PI 34:2	PI31:1	5.38894	4.03995	2.34063	6.41171	6.38508	7.3276	1.73712	4.113	31.0164	2.27623
PI34:3	PI 34:3	PI31:1	0.310488	0.0992371	0.159212	0.190507	0.227387	0.595433	0.0502734	0.075527	2.67968	0.142292
PI34:4	PI 34:4	PI31:1	0.185108	0.0654359	0.100565	0.0835757	0.168602	0.031054	0.123871	0.103166	0.395641	0.0974308
PI34:5	PI 34:5	PI31:1	0.0236109	0.0556986	0.257022	0.0367768	0.481446	0.0874627	0.059458	0.471751	0.164066	0.353134
PI34:6	PI 34:6	PI31:1	0.450754	0.0381341	0.164977	0.070213	0.289397	0.0408695	0.0506058	0.177619	0.260746	0.338679
PI36:0	PI 36:0	PI31:1	0.162943	0.153957	0.187839	0.0304471	0.163547	0.0744078	0.0667392	0.103166	0.181693	0.129418
PI36:1	PI 36:1	PI31:1	0.52308	0.914472	0.677175	1.39813	0.94325	0.664897	0.281851	1.33575	1.0882	0.928204
PI36:2	PI 36:2	PI31:1	1.97123	2.57874	2.83497	4.01749	2.34667	2.35175	1.18384	4.94005	7.40529	2.94218
PI36:3	PI 36:3	PI31:1	1.38941	1.61423	0.824941	1.9594	1.20506	1.82941	1.10928	2.68983	3.87727	2.102
PI36:4	PI 36:4	PI31:1	4.00401	4.10949	2.88745	4.82491	3.88888	2.81257	3.36871	6.10789	6.98306	5.3679
PI36:5	PI 36:5	PI31:1	0.170643	0.17667	0.105024	0.0726452	0.196767	0.0473482	0.0749267	0.175307	0.738649	0.221316
PI36:6	PI 36:6	PI31:1	0.358877	0.393081	0.0600381	0.18321	0.362385	0.0627169	0.323514	0.0986734	0.223241	0.21406
PI38:0	PI 38:0	PI31:1	0.0866045	0.0080601	0.0608617	0.00756049	0.158396	0.191561	0.0103024	0.0875397	0.0877628	0.0374365
PI38:1	PI 38:1	PI31:1	0.321687	0.0332188	0.135554	0.0269892	0.13779	0.128162	0.0187619	0.042549	0.567708	0.085319
PI38:2	PI 38:2	PI31:1	0.347071	0.198451	0.431229	0.276837	0.234464	0.16472	0.151304	0.354944	0.916009	0.627499
PI38:3	PI 38:3	PI31:1	6.41457	4.41647	4.7624	6.52564	6.39909	3.12177	4.44279	6.02318	5.98196	6.13128
PI38:4	PI 38:4	PI31:1	52.0206	32.8105	34.878	37.6788	42.0499	18.2529	32.9795	39.3563	30.36	38.8727
PI38:5	PI 38:5	PI31:1	7.51938	7.60417	4.38545	8.64666	4.52015	3.26493	5.86389	8.75563	3.48793	5.12431
PI38:6	PI 38:6	PI31:1	0.345532	0.207909	0.228309	0.194697	0.189257	0.0658345	0.296444	0.318157	0.0515075	0.251666
PI40:0	PI 40:0	PI31:1	0.00886577	0.0182401	0.0197666	0.0149159	0.149296	0.0113256	0.0073114	0.0863352	0.107391	0.0223602
PI40:2	PI 40:2	PI31:1	0.0908974	0.019894	0.0389083	0.0176998	0.163499	0.0869512	0.0200006	0.0468463	0.452649	0.0865613
PI40:3	PI 40:3	PI31:1	0.353231	0.112445	0.0558916	0.028894	0.378561	0.218255	0.0590652	0.126182	2.03571	0.292236
PI40:4	PI 40:4	PI31:1	1.40336	0.604461	0.660561	0.849471	0.972377	0.518103	0.131696	1.06841	0.808618	1.22005
PI40:5	PI 40:5	PI31:1	0.250668	0.165442	0.30979	0.379549	0.26884	0.0582598	0.269978	0.738765	0.0758861	0.474449
PI40:6	PI 40:6	PI31:1	0.15935	0.204368	0.18622	0.0686598	0.204904	0.042063	0.118856	0.177619	0.201404	0.285997
PI42:2	PI 42:2	PI31:1	0.122628	0.182936	0.196586	0.092367	0.230468	0.0668818	0.163963	0.0382518	0.11135	0.114568
PI42:3	PI 42:3	PI31:1	0.42453	0.275581	0.222686	0.0934512	0.37134	0.0996651	0.685972	0.0813217	0.786156	0.290429
PI42:4	PI 42:4	PI31:1	0.169476	0.1725	0.0666269	0.0974659	0.114729	0.0599647	0.0296686	0.0853585	0.337758	0.108611
PI42:5	PI 42:5	PI31:1	0.42369	0.0991905	0.0232314	0.0974366	0.0834828	0.0620837	0.0279465	0.149426	0.185735	0.189554
PI42:6	PI 42:6	PI31:1	0.141806	0.0180537	0.0149101	0.0729383	0.0997557	0.0552396	0.0172211	0.0721738	0.0436314	0.0493789
PI44:2	PI 44:2	PI31:1	0.184595	0.0193815	0.0156201	0.0274581	0.077224	0.0624246	0.00776459	0.0287784	0.163649	0.107453
PI44:4	PI 44:4	PI31:1	1.36831	0.909673	0.582886	0.517601	0.826066	0.535371	0.544095	0.400716	0.743942	0.67795
PI44:5	PI 44:5	PI31:1	3.95922	2.07778	1.14476	1.59907	2.2665	1.40462	1.40279	2.15131	2.63784	1.77809
PI44:6	PI 44:6	PI31:1	0.35953	0.192091	0.0432251	0.394845	0.228206	0.151519	0.0594278	0.174786	0.15769	0.352484
PI(O-)30:6	PI((O-)30:6)*	PI31:1	0.374695	0.281288	0.102809	0.181423	0.184442	0.232917	0.0937793	0.158476	0.110433	0.128571
PI(O-)30:5	PI((O-)30:5)*	PI31:1	0.293084	0.155495	0.176081	0.194199	0.231961	0.135225	0.173449	0.0484089	0.158565	0.192518
PI(O-)30:4	PI((O-)30:4)*	PI31:1	0.357664	0.0472424	0.0352447	0.182097	0.234801	0.114449	0.0684009	0.139269	0.177984	0.626595
PI(O-)30:3	PI O-30:3	PI31:1	0.374415	0.035921	0.149073	0.10784	0.332102	0.0396517	0.0953503	0.175307	0.212531	0.248391
PI(O-)30:2	PI O-30:2	PI31:1	0.671092	0.318933	0.314078	0.390215	0.504315	0.198624	0.282697	0.260829	0.927844	0.261632
PI(O-)30:1	PI O-30:1	PI31:1	1.11774	0.591229	0.415126	0.420047	1.12317	0.428399	0.426357	0.488223	2.47299	0.51821
PI(O-)30:0	PI O-30:0	PI31:1	0.682384	0.158686	0.265826	0.257233	0.55116	0.103854	0.153267	0.618247	0.479653	0.343394
PI(O-)32:6	PI((O-)32:6)*	PI31:1	0.311515	0.0638285	0.107353	0.0223591	0.243949	0.0439627	0.0495483	0.197379	0.684058	0.299689
PI(O-)32:5	PI O-32:5	PI31:1	0.193274	0.0227593	0.252421	0.0698027	0.281309	0.0643488	0.0191244	0.0661187	0.213406	0.126708
PI(O-)32:4	PI O-32:4	PI31:1	0.402739	0.177532	0.300616	0.180983	1.21575	0.0903367	0.0727817	0.201351	0.658138	1.63834
PI(O-)32:3	PI O-32:3	PI31:1	0.12986	0.0254615	0.0992588	0.0489967	0.590638	0.158509	0.0367685	0.0797591	0.210447	0.219876
PI(O-)32:2	PI O-32:2	PI31:1	0.531713	0.211985	0.115816	0.538231	1.0134	0.175997	0.112662	0.466151	0.506157	0.144156
PI(O-)34:6	PI O-34:6	PI31:1	0.52056	0.0905713	0.0982079	0.109481	0.234657	0.0764781	0.0407263	0.0274436	0.18436	0.183089
PI(O-)34:5	PI O-34:5	PI31:1	0.159817	0.058494	0.0616853	0.0317072	0.138608	0.0544115	0.0107858	0.10284	0.0467985	0.0819029
PI(O-)34:2	PI O-34:2	PI31:1	0.289211	0.0957428	0.387606	0.268339	0.494686	0.130135	0.0460739	0.052934	0.978976	0.253557
PI(O-)36:5	PI O-36:5	PI31:1	0.0848314	0.148809	0.0857971	0.152177	0.242312	0.0246484	0.0494879	0.0252625	0.188277	0.103557
PI(O-)36:4	PI O-36:4	PI31:1	0.111289	0.0447499	0.026895	0.0806746	0.0204615	0.0149303	0.0409982	0.0669976	0.0793866	0.0802089
PI(O-)36:3	PI O-36:3	PI31:1	0.0395226	0.0185895	0.0184317	0.0531286	0.38819	0.0950374	0.0344119	0.0630585	0.386806	0.0610672
PI(O-)36:2	PI O-36:2	PI31:1	0.479685	0.276047	0.0707449	0.153408	0.441438	0.206856	0.0758935	0.133507	1.70967	0.326256
PI(O-)38:5	PI O-38:5	PI31:1	0.103916	0.0730767	0.191417	0.0549162	0.119928	0.261268	0.0410284	0.0560267	0.34255	0.115133
PI(O-)38:4	PI O-38:4	PI31:1	0.231816	0.337779	0.37298	0.45234	0.636039	0.147208	0.134052	0.941157	0.537245	0.373715
PI(O-)38:3	PI O-38:3	PI31:1	0.123887	0.0706773	0.179461	0.0417292	0.208129	0.0486391	0.024321	0.027053	0.637801	0.274111
PI(O-)38:2	PI O-38:2	PI31:1	5.18834	1.18122	1.52773	1.02468	1.49065	2.0739	1.05668	1.04693	6.46957	2.37205
PI(O-)38:1	PI O-38:1	PI31:1	0.267279	0.0988411	0.208656	0.164397	0.196575	0.0762102	0.0184598	0.0771873	0.235076	0.162281
PI(O-)40:5	PI O-40:5	PI31:1	0.160564	0.0267428	0.14947	0.0990776	0.111118	0.079961	0.0236563	0.0680719	0.253537	0.262733
PI(O-)40:4	PI O-40:4	PI31:1	0.10093	0.0353387	0.0534208	0.0789749	0.0915229	0.0286428	0.0247742	0.135135	0.0621757	0.0946358
PI(O-)40:3	PI O-40:3	PI31:1	0.160377	0.053602	0.0118713	0.0215386	0.0473262	0.0540462	0.028309	0.0170261	0.214781	0.15223
PI(O-)40:2	PI O-40:2	PI31:1	0.0903841	0.0535554	0.0400727	0.0239123	0.0611918	0.00535834	0.0158917	0.0242207	0.271623	0.0500565
PI(O-)42:3	PI O-42:3	PI31:1	0.0714861	0.0614524	0.0157337	0.0894072	0.239134	0.0428424	0.0447446	0.042549	0.280124	0.0642857
PI(O-)42:2	PI O-42:2	PI31:1	0.279738	0.0347097	0.084093	0.191738	0.14506	0.0720209	0.0143811	0.0250997	0.510533	0.0274704
PI(O-)44:4	PI O-44:4	PI31:1	0.418977	0.0207326	0.0260714	0.0803229	0.174428	0.0818121	0.0157709	0.0452185	0.117726	0.0510728
LysoPC14:0	LPC 14:0	DLPC	0.00657	0.00199406	0.00294226	0.00586085	0.00862752	0.00237715	0.0025741	0.00955807	0.00716771	0.0284924
LysoPC16:0	LPC 16:0	DLPC	0.299719	0.0421268	0.130096	0.184875	0.207773	0.138888	0.289314	0.0877285	0.388857	1.56168
LysoPC16:1	LPC 16:1	DLPC	0.0115162	0.00453788	0.00824742	0.00908432	0.0152137	0.00284479	0.00310583	0.0213429	0.0135353	0.208571
LysoPC18:0	LPC 18:0	DLPC	0.168356	0.0326038	0.10858	0.0942776	0.149364	0.102997	0.195257	0.051723	0.253937	0.441999
LysoPC18:1	LPC 18:1	DLPC	0.129216	0.0302091	0.100696	0.068443	0.176517	0.0507386	0.167171	0.0982241	0.140087	11.689
LysoPC18:2	LPC 18:2	DLPC	0.124625	0.028653	0.0659567	0.0554554	0.119418	0.0628777	0.243536	0.161133	0.0932469	3.34812
LysoPC20:0	LPC 20:0	DLPC	0.00438622	0.00100635	0.00271506	0.00223884	0.0039286	0.00156853	0.00244116	0.00341174	0.00208364	0.00737436
LysoPC20:1	LPC 20:1	DLPC	0.0208672	0.00365267	0.0114623	0.00561469	0.0240145	0.00736528	0.0127738	0.0162383	0.0142187	0.013642
LysoPC20:2	LPC 20:2	DLPC	0.0398306	0.00634558	0.0163699	0.00862717	0.0386505	0.0229532	0.0266957	0.0413315	0.0243869	0.0456014
PC(O-)30:0	PC O-30:0	DLPC	0.0303116	0.0116941	0.0119849	0.0119327	0.0424058	0.0147208	0.0159401	0.0351721	0.0323214	0.0300621
PC(O-)30:1	PC O-30:1	DLPC	0.0847567	0.0293984	0.0403056	0.0331607	0.0967514	0.0250868	0.0462129	0.060695	0.108949	0.131914
PC(O-)30:2	PC O-30:2	DLPC	0.00961236	0.00415584	0.0118258	0.00960007	0.0269225	0.00672228	0.0043385	0.0191943	0.0186194	0.0257933
PC(O-)30:3	PC O-30:3	DLPC	0.132856	0.0183938	0.0606174	0.0506612	0.151848	0.0284284	0.170797	0.0418524	0.145771	0.444687
PC(O-)30:4	PC O-30:4	DLPC	0.0387667	0.0102405	0.0173128	0.0190712	0.052054	0.00735554	0.00923291	0.0720892	0.0602254	0.161841
PC(O-)30:5	PC O-30:5	DLPC	0.0258134	0.00823714	0.0101673	0.0244515	0.0366862	0.00595263	0.0088341	0.0525043	0.0539079	0.0405421
PC(O-)30:6	PC((O-)30:6)*	DLPC	0.2477	0.0562064	0.110977	0.0663448	0.216612	0.0580649	0.156258	0.0875462	0.225616	1.81277
PC(O-)32:0	PC O-32:0	DLPC	0.361051	0.0947458	0.277686	0.109739	0.47615	0.112739	0.287779	0.392467	0.422445	6.41578
PC(O-)32:1	PC O-32:1	DLPC	0.365661	0.0779081	0.265497	0.0823566	0.488418	0.159454	0.635741	0.490391	0.41236	3.84695
PC(O-)32:2	PC O-32:2	DLPC	0.0168356	0.00327063	0.00623669	0.00693924	0.0183142	0.00445229	0.010248	0.0129047	0.0162524	0.0241784
PC(O-)32:3	PC O-32:3	DLPC	0.177073	0.00861918	0.0303201	0.0233848	0.0938628	0.0344882	0.108922	0.0490014	0.100031	0.127916
PC(O-)32:4	PC O-32:4	DLPC	0.185397	0.0109766	0.0309562	0.0322112	0.13182	0.0734969	0.176851	0.0755009	0.110066	0.0998645
PC(O-)32:5	PC O-32:5	DLPC	0.010079	0.00507833	0.0073727	0.00818174	0.0136923	0.00638129	0.00664673	0.015457	0.0164857	0.0301073
PC(O-)32:6	PC O-32:6	DLPC	0.0212405	0.00430493	0.0119054	0.0121788	0.034356	0.0063131	0.0128826	0.0304061	0.0140187	0.0317109
PC(O-)34:0	PC O-34:0	DLPC	0.0279785	0.00681148	0.0136775	0.0144997	0.0529013	0.0139609	0.0125321	0.025562	0.0383889	0.0292038
PC(O-)34:1	PC O-34:1	DLPC	0.132613	0.0497117	0.0511885	0.12745	0.120612	0.0488193	0.0444968	0.0898901	0.108749	0.098306
PC(O-)34:2	PC O-34:2	DLPC	0.503762	0.187432	0.258817	0.433679	0.497546	0.17666	0.176054	0.297563	0.518792	0.0736759
PC(O-)34:3	PC O-34:3	DLPC	0.0195793	0.00639217	0.00808838	0.0131752	0.016658	0.00680022	0.00983716	0.0164857	0.0174192	0.00973461
PC(O-)34:4	PC O-34:4	DLPC	0.00824983	0.00259041	0.0059186	0.00520443	0.00754908	0.00281556	0.00633252	0.0060682	0.0118684	0.00547713
PC(O-)34:5	PC O-34:5	DLPC	0.00358364	0.00208724	0.0024765	0.00467696	0.00835791	0.00228947	0.00589746	0.00497436	0.00651762	0.00493506
PC(O-)36:0	PC O-36:0	DLPC	0.0141292	0.00348495	0.00752038	0.0161759	0.0171587	0.00404311	0.00758935	0.0178791	0.00926802	0.0426087
PC(O-)36:1	PC O-36:1	DLPC	1.01956	0.335021	0.702769	0.957417	0.83504	0.325349	0.485126	0.413484	1.06812	1.86762
PC(O-)36:2	PC O-36:2	DLPC	2.09518	1.15095	1.35702	1.64963	1.86591	0.932799	0.987136	1.20205	2.04817	1.35731
PC(O-)36:3	PC O-36:3	DLPC	0.50673	0.252127	0.444282	0.317681	0.453311	0.119111	0.0945648	0.308762	0.548213	0.06917
PC(O-)36:4	PC O-36:4	DLPC	0.0315248	0.0134459	0.020505	0.0156367	0.0275965	0.00932351	0.012798	0.0203662	0.0313712	0.0124337
PC(O-)36:5	PC O-36:5	DLPC	0.00838048	0.00238542	0.00362387	0.00455974	0.00658618	0.00246484	0.00553491	0.00494832	0.0072844	0.00609825
PC(O-)38:1	PC O-38:1	DLPC	0.547512	0.15849	0.441816	0.522424	0.416817	0.167209	0.375685	0.176395	0.710837	1.27726
PC(O-)38:2	PC O-38:2	DLPC	2.46903	0.741567	1.81274	1.77976	1.90293	0.973893	1.70839	1.04432	2.77119	6.94077
PC(O-)38:3	PC O-38:3	DLPC	5.27571	1.71937	4.67966	2.45504	3.82684	2.43093	4.13266	2.30185	4.70792	1.66692
PC(O-)38:4	PC O-38:4	DLPC	7.92435	2.38995	4.11757	2.38592	4.15184	3.67952	4.47106	3.15	5.93177	0.212468
PC(O-)38:5	PC O-38:5	DLPC	0.437987	0.113	0.185226	0.117229	0.175997	0.156902	0.163026	0.160508	0.259888	0.0252513
PC(O-)38:6	PC O-38:6	DLPC	0.0284451	0.0120203	0.0237085	0.0140543	0.0166773	0.00918712	0.00986133	0.0158216	0.0235201	0.0299153
PC(O-)40:2	PC O-40:2	DLPC	0.869442	0.245903	0.844191	0.937642	0.795388	0.319386	0.7254	0.406713	1.09748	2.72038
PC(O-)40:3	PC O-40:3	DLPC	1.73864	0.560415	1.91058	1.04871	1.56769	1.00057	1.61492	0.686475	1.8177	2.32577
PC(O-)40:4	PC O-40:4	DLPC	3.05318	1.12751	2.56944	1.46472	1.97924	1.88603	2.33193	1.29253	2.6059	0.875359
PC(O-)40:5	PC O-40:5	DLPC	5.99059	1.78523	3.71014	4.44341	3.72682	2.35673	2.64569	2.12745	4.55565	1.34714
PC(O-)42:0	PC O-42:0	DLPC	1.11948	0.416376	0.612968	0.670153	0.521965	0.184726	0.18328	0.559577	0.672898	0.458216
PC(O-)42:1	PC O-42:1	DLPC	0.0962355	0.0464784	0.110556	0.0928358	0.0644368	0.0244438	0.0545152	0.0464361	0.101681	0.38061
PC(O-)42:2	PC O-42:2	DLPC	0.380537	0.148306	0.325716	0.423739	0.388989	0.11915	0.276081	0.224667	0.530394	0.400971
PC(O-)42:3	PC O-42:3	DLPC	0.344029	0.137441	0.272574	0.393228	0.308934	0.149264	0.332602	0.192464	0.392391	0.38009
PC(O-)42:4	PC O-42:4	DLPC	0.38343	0.0798742	0.248172	0.274088	0.342135	0.109914	0.524681	0.111858	0.320813	0.555517
PC(O-)42:5	PC O-42:5	DLPC	1.47552	0.360226	0.955133	1.17502	1.03942	0.52502	0.972283	0.383338	1.23658	1.21525
PC(O-)42:6	PC O-42:6	DLPC	3.23516	1.09701	2.03344	2.8434	2.23713	1.26516	1.48995	1.20449	2.60278	2.46761
PC(O-)44:2	PC O-44:2	DLPC	2.53524	1.2388	1.45866	2.05345	1.67291	0.644501	0.545273	0.9993	1.57185	0.769554
PC(O-)44:3	PC O-44:3	DLPC	0.187824	0.0789331	0.314663	0.137156	0.177788	0.035365	0.134216	0.0691332	0.263955	1.13195
PC(O-)44:4	PC O-44:4	DLPC	0.15419	0.0465715	0.23011	0.121155	0.116645	0.0290909	0.109478	0.0394433	0.166858	0.418803
PC(O-)44:5	PC O-44:5	DLPC	0.104467	0.0276187	0.117247	0.110125	0.105629	0.0244243	0.090758	0.0318125	0.119384	0.0944325
PC(O-)44:6	PC O-44:6	DLPC	0.0600072	0.0206488	0.0929823	0.0606363	0.073488	0.0190757	0.0553612	0.0207829	0.0702936	0.146606
PC28:0	PC 28:0	DLPC	0.122945	0.0341692	0.152521	0.129536	0.109982	0.0388626	0.113756	0.0319297	0.144954	0.191124
PC28:1	PC 28:1	DLPC	0.209064	0.0681801	0.212206	0.160857	0.176229	0.0597211	0.119967	0.0491967	0.223999	0.315246
PC28:2	PC 28:2	DLPC	0.234803	0.10562	0.24189	0.203032	0.172781	0.0780272	0.126675	0.0651355	0.238485	0.348933
PC28:5	PC 28:5	DLPC	0.0115908	0.00572127	0.0201528	0.0161525	0.0173128	0.00376058	0.0120245	0.00605518	0.0150689	0.0522868
PC28:6	PC 28:6	DLPC	0.01999	0.00560946	0.0235949	0.0217086	0.0248426	0.00594288	0.0225626	0.00786522	0.0239035	0.0548842
PC30:0	PC 30:0	DLPC	0.0346045	0.00736125	0.0453949	0.0507198	0.0318332	0.0104147	0.0337654	0.00923252	0.0507407	0.077572
PC30:1	PC 30:1	DLPC	0.0399799	0.0133062	0.0596291	0.0409791	0.0409422	0.0132302	0.031288	0.00855538	0.0504574	0.0918125
PC30:2	PC 30:2	DLPC	0.0346978	0.00854464	0.0588566	0.0338288	0.0292142	0.0133569	0.0352035	0.00890697	0.0331882	0.0647092
PC30:3	PC 30:3	DLPC	0.0456727	0.0100355	0.0553804	0.0383417	0.0397289	0.0119053	0.0336566	0.0104696	0.0593587	0.0565443
PC30:4	PC 30:4	DLPC	0.0334846	0.0156357	0.0571412	0.0285658	0.0396519	0.010892	0.0264902	0.0117978	0.0463734	0.0651609
PC30:6	PC 30:6	DLPC	0.0068873	0.00231087	0.00912215	0.00744328	0.00862752	0.00190952	0.00884619	0.00279971	0.0066343	0.0117561
PC32:1	PC 32:1	DLPC	0.0418277	0.00806942	0.0384312	0.03336	0.0295223	0.0120416	0.035699	0.00597705	0.0462567	0.0180011
PC32:2	PC 32:2	DLPC	0.0288744	0.00533923	0.0328534	0.020595	0.029426	0.0079888	0.0200489	0.00446651	0.0297543	0.0161604
PC32:3	PC 32:3	DLPC	0.147508	0.0264353	0.0601062	0.132373	0.10301	0.0352579	0.0602314	0.0839521	0.11305	0.0765669
PC32:4	PC 32:4	DLPC	0.473581	0.133332	0.230473	0.411572	0.407515	0.127168	0.193468	0.255008	0.499756	0.149305
PC32:5	PC 32:5	DLPC	0.0308342	0.00823714	0.0137911	0.0196338	0.0337398	0.0131328	0.0291006	0.0217596	0.0263538	0.0188368
PC34:0	PC 34:0	DLPC	0.0207552	0.00435152	0.0106558	0.0231855	0.0291564	0.00580649	0.0215354	0.0208741	0.0166691	0.0650254
PC34:1	PC 34:1	DLPC	2.88557	0.524065	0.9531	1.73318	1.80365	0.535551	0.741823	1.02129	1.89338	1.95842
PC34:2	PC 34:2	DLPC	6.709	1.87359	5.66449	3.9041	5.38725	1.93541	3.52197	2.72151	8.1219	1.61545
PC34:3	PC 34:3	DLPC	0.559252	0.2954	0.371554	0.484235	0.354383	0.351059	0.282522	0.393574	0.608472	0.0530096
PC34:4	PC 34:4	DLPC	0.00946304	0.00281405	0.00514612	0.00591946	0.0108999	0.00274737	0.00496692	0.00531293	0.00715104	0.0108639
PC34:5	PC 34:5	DLPC	0.00573008	0.00154679	0.00690693	0.00457146	0.0144049	0.00180235	0.00524487	0.00492228	0.00220032	0.00914737
PC36:0	PC 36:0	DLPC	0.0167423	0.00465902	0.00831558	0.0184851	0.0200089	0.00590392	0.0125684	0.0154961	0.0126518	0.0379221
PC36:1	PC 36:1	DLPC	8.24759	2.77728	5.74232	5.13614	5.57164	1.46808	3.81865	2.12972	8.17978	22.6155
PC36:2	PC 36:2	DLPC	6.72036	2.59899	3.96469	6.10732	5.16455	1.15389	1.85065	3.95058	6.67471	8.67832
PC36:3	PC 36:3	DLPC	0.883982	0.361745	0.502468	0.613244	0.603137	0.281664	0.351527	0.48224	0.975276	0.887307
PC36:4	PC 36:4	DLPC	0.05913	0.021301	0.0293204	0.0355636	0.037938	0.0214528	0.0316868	0.0322162	0.0543579	0.0494749
PC36:5	PC 36:5	DLPC	0.00890309	0.00224565	0.00605493	0.0059429	0.00795349	0.00284479	0.00711804	0.00537804	0.00591753	0.0134387
PC36:6	PC 36:6	DLPC	0.00767122	0.00222701	0.00597541	0.00547403	0.00752982	0.00250381	0.00674341	0.00621144	0.00676765	0.0202823
PC38:0	PC 38:0	DLPC	0.0773095	0.0214501	0.0539491	0.0585616	0.0509755	0.0180527	0.0363274	0.0282445	0.0666764	0.160181
PC38:1	PC 38:1	DLPC	3.88222	1.20578	3.68523	3.38216	2.99022	0.989646	2.40193	1.25699	4.29003	19.9678
PC38:2	PC 38:2	DLPC	51.53	14.7151	42.186	36.0222	38.592	13.8966	29.3937	15.5154	48.6846	235.726
PC38:3	PC 38:3	DLPC	44.7621	14.0159	32.9928	26.7109	26.2876	20.7665	31.931	15.7769	51.5354	81.091
PC38:4	PC 38:4	DLPC	1.8166	0.720704	1.05606	1.09259	1.50999	0.604703	0.892522	0.794192	2.14155	4.14012
PC38:5	PC 38:5	DLPC	0.245143	0.0483699	0.0809065	0.18648	0.17854	0.0629069	0.070975	0.0887702	0.211247	0.294195
PC38:6	PC 38:6	DLPC	0.0582714	0.0194374	0.0260032	0.0361849	0.0265951	0.012821	0.0154446	0.0313046	0.0406393	0.0390175
PC40:0	PC 40:0	DLPC	0.048939	0.0177881	0.0608446	0.0384589	0.0331235	0.0141752	0.0362065	0.0233483	0.0610422	0.185296
PC40:1	PC 40:1	DLPC	1.13355	0.716743	1.06277	0.906919	0.727985	0.348799	0.698752	0.518336	1.19706	2.3275
PC40:2	PC 40:2	DLPC	10.6999	3.46069	8.82624	6.47975	5.80969	3.86671	10.1563	3.74739	11.4393	30.5695
PC40:3	PC 40:3	DLPC	21.9998	8.95939	18.5771	10.9809	12.9785	14.0534	22.3298	8.99112	23.261	80.8745
PC40:4	PC 40:4	DLPC	15.2252	4.51848	8.47761	8.01264	9.81771	5.02539	9.89519	4.624	13.344	61.199
PC40:5	PC 40:5	DLPC	19.3354	3.45088	11.3939	16.8345	14.5128	5.00629	12.789	3.76003	14.5776	38.0446
PC40:6	PC 40:6	DLPC	3.05723	0.555532	1.8065	1.4979	1.15809	0.274951	0.767141	0.609099	1.6055	2.14262
PC42:0	PC 42:0	DLPC	0.125707	0.037999	0.0742382	0.0667199	0.058852	0.0143311	0.0416206	0.0439228	0.0837455	0.131722
PC42:1	PC 42:1	DLPC	0.189597	0.145455	0.234949	0.188016	0.16425	0.062108	0.124463	0.0889656	0.213548	0.303365
PC42:2	PC 42:2	DLPC	1.31544	0.308185	1.5065	1.15713	0.764209	0.281098	1.14629	0.274697	1.78031	1.08365
PC42:3	PC 42:3	DLPC	3.05393	0.73442	3.40382	2.11408	1.6463	0.693593	2.55764	0.581597	3.99217	1.74508
PC42:4	PC 42:4	DLPC	2.99657	0.743672	3.10264	2.18075	1.89268	1.09292	2.22989	0.771365	3.41441	5.53648
PC42:5	PC 42:5	DLPC	7.69324	1.90306	7.5307	6.49558	5.64374	2.96181	5.58545	1.9355	7.85343	24.5118
PC42:6	PC 42:6	DLPC	4.82917	1.06675	4.01879	3.20374	3.81307	1.13802	2.54384	1.11212	5.17654	28.1229
PC44:0	PC 44:0	DLPC	2.67022	0.520999	3.06826	1.97105	1.63301	0.548957	0.914577	0.441651	3.69897	8.71315
PC44:1	PC 44:1	DLPC	0.023219	0.00956031	0.0298202	0.0201613	0.0214725	0.00675151	0.0173661	0.0107951	0.025437	0.04393
PC44:5	PC 44:5	DLPC	0.0376282	0.00748238	0.0362728	0.0470978	0.0342019	0.00762833	0.0335962	0.00710995	0.0438897	0.0391078
LysoPE14:0	LPE 14:0	PE31:1	0.0509548	0.00963485	0.0774531	0.0559945	0.0371291	0.0107654	0.0448835	0.00903719	0.0781281	0.0682891
LysoPE14:1	LPE 14:1	PE31:1	0.0515148	0.0131012	0.0713868	0.0562173	0.0408652	0.0144773	0.0439651	0.01547	0.06836	0.0936533
LysoPE14:2	LPE(2)*	PE31:1	0.196167	0.0435525	0.203993	0.187348	0.175227	0.0656348	0.176066	0.0369301	0.201046	0.366697
LysoPE16:0	LPE 16:0	PE31:1	0.432799	0.0929008	0.465707	0.375645	0.354556	0.130247	0.311381	0.109006	0.484371	1.31807
LysoPE16:1	LPE 16:1	PE31:1	0.512927	0.179903	0.791684	0.531567	0.452425	0.140915	0.304903	0.156198	0.872677	2.0282
LysoPE16:2	LPE 16:2	PE31:1	0.0149318	0.0035129	0.0211866	0.0137496	0.0193156	0.00322475	0.00841113	0.00341174	0.0168691	0.0174139
LysoPE18:0	LPE 18:0	PE31:1	0.0136813	0.00494788	0.0199483	0.0111239	0.013519	0.00261097	0.0102843	0.00449255	0.0128519	0.0237606
LysoPE18:1	LPE 18:1	PE31:1	0.013028	0.0112189	0.0278095	0.00786526	0.0108037	0.00246484	0.00655005	0.00580776	0.0167691	0.0244495
LysoPE18:2	LPE 18:2	PE31:1	0.00627136	0.00317745	0.0111897	0.00724401	0.00856974	0.00221153	0.00447143	0.00346382	0.00895131	0.0193563
LysoPE20:0	LPE 20:0	PE31:1	0.00920173	0.002637	0.0150976	0.0112997	0.0119976	0.00254278	0.00968005	0.00162774	0.00950139	0.0203162
LysoPE20:1	LPE 20:1	PE31:1	0.0137373	0.00622445	0.0234131	0.0122023	0.0173898	0.00439384	0.0113478	0.00498739	0.0190861	0.047284
LysoPE20:2	LPE 20:2	PE31:1	0.01342	0.00570264	0.0243333	0.0153789	0.0182564	0.00285453	0.0150699	0.00476601	0.018036	0.0652851
PE(O-)30:0	PE O-30:0	PE31:1	0.0396626	0.0113587	0.0191758	0.0208412	0.0249004	0.0127431	0.0278075	0.0247937	0.0293043	0.0495539
PE(O-)30:1	PE O-30:1	PE31:1	0.0557703	0.00914099	0.0185737	0.0135386	0.0449478	0.012178	0.0339346	0.0206137	0.0217532	0.0461886
PE(O-)32:2	PE O-32:2	PE31:1	0.0339326	0.0108648	0.0202664	0.0275577	0.0378224	0.0125385	0.0229735	0.0250151	0.0288042	0.033179
PE(O-)32:5	PE O-32:5	PE31:1	0.0100416	0.00225496	0.00335123	0.00419637	0.00591216	0.000974243	0.00448352	0.0079694	0.0109516	0.0112479
PE(O-)34:0	PE O-34:0	PE31:1	0.0419771	0.0072867	0.0234699	0.0259987	0.0482024	0.0146234	0.0240491	0.0232701	0.0430563	0.0970525
PE(O-)34:1	PE O-34:1	PE31:1	0.127667	0.0359303	0.0987646	0.109258	0.131839	0.0413664	0.0733799	0.0605778	0.162574	0.294647
PE(O-)34:2	PE O-34:2	PE31:1	0.181328	0.0586011	0.138763	0.121449	0.186069	0.0610266	0.119061	0.0715813	0.224199	0.240282
PE(O-)34:3	PE O-34:3	PE31:1	0.232078	0.0741902	0.177456	0.0862717	0.221696	0.118955	0.222375	0.117679	0.212248	0.0525805
PE(O-)34:4	PE O-34:4	PE31:1	0.238965	0.141159	0.16613	0.133768	0.19824	0.114142	0.179788	0.168334	0.191128	0.0957538
PE(O-)36:3	PE O-36:3	PE31:1	0.299327	0.103412	0.242231	0.14488	0.250737	0.104907	0.28987	0.104292	0.271273	0.294534
PE(O-)36:4	PE O-36:4	PE31:1	0.52937	0.107502	0.416018	0.282376	0.461091	0.142444	0.320735	0.165013	0.510141	0.438871
PE(O-)36:5	PE O-36:5	PE31:1	0.791592	0.264008	0.482236	0.608649	0.671964	0.254901	0.280564	0.395696	0.723372	0.28035
PE(O-)36:6	PE O-36:6	PE31:1	0.141442	0.0475406	0.100559	0.0594525	0.0592757	0.0249017	0.0402308	0.0651746	0.109316	0.0596838
PE(O-)38:4	PE O-38:4	PE31:1	0.597627	0.114481	0.496481	0.572007	0.63316	0.18873	0.528197	0.154049	0.780814	1.58557
PE(O-)38:5	PE O-38:5	PE31:1	1.00166	0.286408	0.691897	0.708506	0.824814	0.35367	0.670896	0.308697	1.14073	1.36357
PE(O-)38:6	PE O-38:6	PE31:1	0.733675	0.292773	0.434853	0.46575	0.683827	0.226921	0.352337	0.253588	0.846707	1.40885
PE28:0	PE 28:0	PE31:1	0.0407079	0.0104828	0.0178126	0.0199152	0.0554819	0.013201	0.022188	0.0284919	0.0247703	0.0650706
PE28:1	PE 28:1	PE31:1	0.0286504	0.00847941	0.0154043	0.0170785	0.0217614	0.00712172	0.0189613	0.0235566	0.0379222	0.054218
PE28:2	PE 28:2	PE31:1	0.0346791	0.00624308	0.0118031	0.0150507	0.0271536	0.0099178	0.0304541	0.0164727	0.0265872	0.0405647
PE28:3	PE 28:3	PE31:1	0.00806318	0.000894531	0.00515748	0.00659932	0.0066247	0.00236741	0.00671924	0.00427118	0.00371721	0.0189385
PE28:4	PE 28:4	PE31:1	0.0061967	0.000801351	0.00346483	0.00349307	0.00666322	0.00541679	0.00362549	0.00761781	0.00720105	0.0113834
PE28:5	PE 28:5	PE31:1	0.00918307	0.00125793	0.00291954	0.00464179	0.0115547	0.00454972	0.00581286	0.00748759	0.0115017	0.0317222
PE28:6	PE 28:6	PE31:1	0.0136626	0.00376449	0.00848598	0.0132924	0.0271343	0.00924557	0.0265748	0.00839912	0.0114017	0.035336
PE30:0	PE 30:0	PE31:1	0.0712061	0.00857259	0.019244	0.0314728	0.0595645	0.0118858	0.021342	0.0269683	0.029571	0.0759571
PE30:1	PE 30:1	PE31:1	0.0786907	0.021534	0.0282639	0.0397834	0.0767233	0.0274737	0.0379226	0.0401335	0.0570417	0.0699266
PE30:2	PE 30:2	PE31:1	0.0174329	0.00689535	0.00829286	0.00841618	0.0263833	0.00638129	0.0118674	0.0185822	0.0155023	0.0390401
PE30:6	PE(6)*	PE31:1	0.0151371	0.00426766	0.0135185	0.00924842	0.0232635	0.00507581	0.0122541	0.0259136	0.0116017	0.0454094
PE32:0	PE 32:0	PE31:1	0.227076	0.0478668	0.15953	0.14665	0.228321	0.0478743	0.111592	0.104357	0.200729	0.264472
PE32:1	PE 32:1	PE31:1	0.351084	0.146004	0.197143	0.395514	0.59033	0.0655763	0.127303	0.213793	0.350684	0.309565
PE32:2	PE 32:2	PE31:1	0.0701795	0.0108741	0.0363409	0.0546348	0.0817111	0.0141558	0.0461766	0.0341694	0.0735274	0.0875889
PE32:3	PE 32:3	PE31:1	0.0103776	0.00270223	0.00692965	0.00972901	0.0228398	0.00370213	0.0127013	0.013061	0.0158356	0.0260757
PE32:4	PE 32:4	PE31:1	0.0114415	0.00265564	0.00613445	0.0116045	0.00758759	0.00339037	0.00645337	0.00780011	0.00335049	0.0197967
PE32:5	PE 32:5	PE31:1	0.00731659	0.00260905	0.00543012	0.00492311	0.0187379	0.00195823	0.00460437	0.0073183	0.00741775	0.0104574
PE32:6	PE 32:6	PE31:1	0.0352204	0.0163066	0.0232087	0.0236075	0.0253818	0.0116617	0.0157588	0.0264475	0.0269539	0.0340034
PE34:0	PE 34:0	PE31:1	0.447432	0.119644	0.432297	0.449258	0.418223	0.130792	0.270208	0.124294	0.540779	0.920203
PE34:1	PE 34:1	PE31:1	5.02812	1.45923	5.22135	4.40916	4.3604	1.17455	3.20992	1.68555	5.89869	7.97416
PE34:2	PE 34:2	PE31:1	2.97804	0.896227	2.54815	1.73406	2.46312	0.806693	3.1045	1.09673	3.18893	4.58761
PE34:3	PE 34:3	PE31:1	0.265152	0.0711525	0.166198	0.179283	0.314461	0.0597698	0.394308	0.0870123	0.256487	0.394794
PE34:4	PE 34:4	PE31:1	0.0744724	0.00817192	0.0401579	0.0479183	0.0449093	0.0147793	0.0489562	0.0197282	0.0664264	0.0610164
PE34:5	PE 34:5	PE31:1	0.0204379	0.00369926	0.010917	0.018239	0.0113236	0.00402363	0.00516028	0.00816473	0.0202363	0.013179
PE34:6	PE 34:6	PE31:1	0.0190381	0.00297245	0.0107012	0.00897882	0.0236294	0.00389697	0.0072268	0.0126573	0.0154022	0.0182157
PE36:0	PE 36:0	PE31:1	0.331561	0.284135	0.33619	0.346048	0.350397	0.163692	0.249434	0.234876	0.519642	2.43264
PE36:1	PE 36:1	PE31:1	2.70775	2.28953	2.8282	2.73691	3.21433	1.3334	2.27826	1.96382	4.31078	27.0903
PE36:2	PE 36:2	PE31:1	5.17148	2.81736	5.33557	3.99677	5.27811	2.67209	4.79698	3.46627	7.02459	40.2875
PE36:3	PE 36:3	PE31:1	3.06679	0.950915	2.50527	2.32085	2.82649	1.06611	3.70305	1.2278	4.23062	19.1553
PE36:4	PE 36:4	PE31:1	4.55385	0.771459	5.29277	3.79655	3.80183	0.951943	4.42012	1.09846	5.68715	7.93523
PE36:5	PE 36:5	PE31:1	0.577488	0.110903	0.521348	0.373582	0.536562	0.0794983	0.899024	0.203506	0.702819	0.983614
PE36:6	PE 36:6	PE31:1	0.0611831	0.0114332	0.0377155	0.0344032	0.0523621	0.0116422	0.104752	0.0276455	0.06826	0.0954489
PE38:0	PE 38:0	PE31:1	0.124886	0.0521437	0.156849	0.097208	0.0913785	0.0327443	0.0687513	0.0387662	0.172308	0.275178
PE38:1	PE 38:1	PE31:1	0.141348	0.093786	0.180319	0.158724	0.174592	0.0620593	0.123762	0.0750061	0.216398	0.443219
PE38:2	PE 38:2	PE31:1	0.296677	0.135475	0.346221	0.287486	0.320104	0.104907	0.257156	0.17573	0.465701	1.4629
PE38:3	PE 38:3	PE31:1	1.78086	0.655319	1.58742	1.57803	1.61244	0.635168	1.21245	0.901974	2.22071	12.632
PE38:4	PE 38:4	PE31:1	9.22461	3.1737	7.34773	9.32113	8.47003	2.9744	6.238	3.47095	11.0001	88.5862
PE38:5	PE 38:5	PE31:1	4.72329	0.916159	4.09452	4.31035	3.82977	1.10608	3.78633	1.40096	6.18607	32.677
PE38:6	PE 38:6	PE31:1	1.89571	0.56922	3.15916	1.71823	1.45482	0.33965	1.06466	0.461834	3.37049	7.82044
PE40:0	PE 40:0	PE31:1	0.0181981	0.00700716	0.0137684	0.0173129	0.0121132	0.00718992	0.0116136	0.0152356	0.0161357	0.0571767
PE40:1	PE 40:1	PE31:1	0.0245628	0.0136696	0.0238448	0.0309101	0.0450056	0.00482251	0.0203873	0.0139595	0.0354218	0.174545
PE40:2	PE 40:2	PE31:1	0.0317674	0.0199592	0.0490074	0.0374625	0.0477595	0.012597	0.0348288	0.0169024	0.0604588	0.35223
PE40:3	PE 40:3	PE31:1	0.0956943	0.0199033	0.0745108	0.132139	0.105841	0.0270547	0.0709991	0.0277106	0.104782	0.330514
PE40:4	PE 40:4	PE31:1	0.541278	0.116364	0.455392	0.822582	0.651917	0.164598	0.448086	0.122158	0.698635	1.46594
PE40:5	PE 40:5	PE31:1	0.92288	0.242735	0.858198	1.08543	1.03603	0.317954	0.712807	0.311249	1.42958	3.16596
PE40:6	PE 40:6	PE31:1	0.964297	0.482823	1.18986	1.13711	1.05204	0.254882	0.556138	0.415411	1.66133	5.68377
PE42:2	PE 42:2	PE31:1	0.00895909	0.00500379	0.00903127	0.00579052	0.0102644	0.00386775	0.00651379	0.00114593	0.0169358	0.157346
PE42:3	PE 42:3	PE31:1	0.0171903	0.00640149	0.0115305	0.0107605	0.015984	0.00651769	0.00830237	0.00833401	0.0150855	0.153179
PE42:4	PE 42:4	PE31:1	0.029509	0.00611263	0.0277981	0.0299021	0.0230902	0.00596237	0.0164597	0.00763083	0.0314379	0.482756
PE42:5	PE 42:5	PE31:1	0.0427983	0.0136509	0.0451677	0.0396545	0.0286942	0.0111356	0.0221034	0.0112509	0.0637093	0.348888
PE42:6	PE 42:6	PE31:1	0.0430596	0.0101287	0.0359092	0.0365483	0.037495	0.00642026	0.0309617	0.0140376	0.0600254	0.146437
PE(O-)40:6	PE O-40:6	PE31:1	0.293755	0.0925234	0.327324	0.290053	0.219212	0.0805066	0.21165	0.0660536	0.396058	0.357199
